# Supplementary material for: The protein phosphatase OsPP1a dephosphorylates and stabilizes CatC to scavenge excess H2O2 and enhance salt tolerance in rice
Source: Plant Commun. 2026 Mar 16;7(6):101824. doi: 10.1016/j.xplc.2026.101824 (PMC13261699; doi:10.1016/j.xplc.2026.101824)
Supplement: Document S2. Supplemental Tables 1–4 [file mmc2.xlsx]

## Sheet: Supplemental Table 1
Supplemental Tables
Table S1. Identification of a phosphatase OsPP1a from CatC complex by mass spectrometry.
Accession	Description	Coverage
LOC_Os03g03910.1	catalase domain containing protein, expressed	82.9268
LOC_Os02g02400.1	catalase isozyme A, putative	66.4634
LOC_Os08g13690.1	60S ribosomal protein L7, putative	61.6327
LOC_Os03g40180.1	60S ribosomal protein L15, putative	26.9608
LOC_Os12g03090.1	ribosomal protein, putative	26.8456
LOC_Os03g39610.1	chlorophyll A-B binding protein, putative	26.616
LOC_Os03g64210.1	T-complex protein, putative	26.1986
LOC_Os08g03290.1	glyceraldehyde-3-phosphate dehydrogenase,	26.1128
LOC_Os06g06030.1	peptidase, T1 family, putative	25.9928
LOC_Os08g15272.1	chloroplast 30S ribosomal protein S3, putative,	25.9414
LOC_Os10g33800.1	lactate/malate dehydrogenase, putative	25.9036
LOC_Os10g21196.1	chloroplast 30S ribosomal protein S16, putative,	25.8065
LOC_Os01g22490.1	40S ribosomal protein S27a, putative	25.8065
LOC_Os01g18050.1	tubulin/FtsZ domain containing protein, putative,	25.7271
LOC_Os03g15870.1	ribosomal protein L4, putative	25.6966
LOC_Os08g04240.1	cysteine-rich repeat secretory protein 55 precursor	25.5474
LOC_Os02g52700.1	alpha-amylase precursor, putative	25.4673
LOC_Os08g41790.1	phosphoribulokinase/Uridine kinase family protein	25.4582
LOC_Os02g39570.1	ACT domain containing protein	25.4132
LOC_Os08g44290.1	RNA recognition motif containing protein, putative	25.2459
LOC_Os09g24690.1	60S ribosomal protein L34, putative	25.2101
LOC_Os04g38600.1	glyceraldehyde-3-phosphate dehydrogenase	25.1834
LOC_Os01g19450.1	ATP-citrate synthase subunit 1, putative	25.1645
LOC_Os01g61814.1	40S ribosomal protein S23, putative	25
LOC_Os06g01500.1	IQ calmodulin-binding motif family protein, putative	3.47826
LOC_Os01g07760.2	phospholipase D, putative, expressed	3.44828
LOC_Os01g21160.1	2-oxo acid dehydrogenases acyltransferase domain containing protein, expressed	3.44168
LOC_Os07g36090.1	ribosomal protein L28 protein, putative, expressed	3.43137
LOC_Os03g16110.1	Ser/Thr protein phosphatase family protein	3.41615
LOC_Os12g33610.1	phenylalanine ammonia-lyase, putative, expressed	3.38235
LOC_Os12g43630.1	lactate/malate dehydrogenase, putative, expressed	3.37079
LOC_Os05g15770.1	glycosyl hydrolase, putative, expressed	3.367
LOC_Os02g12800.2	elongation factor 1-gamma, putative, expressed	3.34928
LOC_Os06g01500.1	IQ calmodulin-binding motif family protein, putative,	3.47826
LOC_Os01g07760.2	phospholipase D, putative, expressed	3.44828

## Sheet: Supplemental Table 2
	Table S2. The yeast used in this study.
Strain name	Genotype	Comments
W303-1A	MATα ade2-1 trp1-1 leu2-3, 112 his3-11,15 ura3-1 can1-100	WT
△cta1	W303-1A cta1: nat	CTA1 was replaced by NAT gene in W303-1A

## Sheet: Supplemental Table 3
	Table S3. The primers used in this study.
Primer Name	Primer Sequence (5’ to 3’)	Purpose
OsPP1a-qPCR-F	ATGGCGGCGGCACCGGGGG	qPCR assay
OsPP1a-qPCR-R	CATTTTGTTTGATGCCATAAATTTG
OsPP1a Promoter-F	GTGTAGGCTTAGCAATATGTATGTC	Promoter-GUS assay
OsPP1a Promoter-R	CCCCTCCCTCCCCTTGGGCACCTGG
pGBKT7-OsPP1a-F	ATGGCCATGGAGGCCGAATTCATGGCGGCGGCACCG	Y2H assay
pGBKT7-OsPP1a -R	TCGACGGATCCCCGGGAATTCTCACATTTTGTTTGA
pGADT7-OsPP1a-F	GCCATGGAGGCCAGTGAATTCATGGCGGCGGCACCG
pGADT7-OsPP1a -R	ATGCCCACCCGGGTGGAATTCTCACATTTTGTTTGA
pGADT7- OsPP1b-F	GCCATGGAGGCCAGTGAATTCATGGATCCGGTGTTG
pGADT7-OsPP1b-R	ATGCCCACCCGGGTGGAATTCCCACCCTCTCAGTGA
pGADT7- OsPP1c-F	GCCATGGAGGCCAGTGAATTCATGGATGCGGCGGCG
pGADT7-OsPP1c-R	ATGCCCACCCGGGTGGAATTCAATAATATTAATTTT
pGADT7-OsPP1d-F	GCCATGGAGGCCAGTGAATTCATGATGGACGGGAACGCG
pGADT7-OsPP1d-R	ATGCCCACCCGGGTGGAATTCCTCCGCCTGCGACTTGCC
pGADT7-OsPP1e-F	GCCATGGAGGCCAGTGAATTCATGATGATGACGCGGGCGT
pGADT7-OsPP1e-R	ATGCCCACCCGGGTGGAATTCAGCGTTTCCAGTTTTT
pGADT7-OsPFA-DSP2-F	GAGGCCAGTGAATTCATGCAGCTGGAGATTTCGCC
pGADT7-OsPFA-DSP2-R	GAGCTCGATGGATCCACACTGTGAGGCCGTCAGGT
pGADT7-CatA-F	GGAATTCCATATGATGGATCCTTGCAAGTTCCG
pGADT7-CatA-R	CGGAATTCCATGCTTGGCTTCACGTTGA
pGADT7-CatB-F	GGAATTCCATATGATGGATCCCTACAAGCATCG
pGADT7-CatB-R	CGGAATTCCATGTTTGGTTTCAGGTTGAGA
pGBKT7-CatC-F	ATGGCCATGGAGGCCGAATTCATGGATCCCTACAAG
pGBKT7-CatC-R	TCGACGGATCCCCGGGAATTCTTACATGCTCGGCTT
pGADT7-CatC-F	GCCATGGAGGCCAGTGAATTCATGGATCCCTACAAG
pGADT7-CatC-R	ATGCCCACCCGGGTGGAATTCCATGCTCGGCTTCGC
pGADT7-APIP6-F	GCCATGGAGGCCAGTGAATTCATGGGCGGGAAGGAG
pGADT7-APIP6-R	ATGCCCACCCGGGTGGAATTCCATCCTTGGGGTGTGCAT
pET28a-CatC-F	AAGGCCATGGCTGATATCGGATCCATGGATCCCTACAAGCAC	Protein purification
pET28a-CatC-R	GTGCTCGAGTGCGGCCGCAAGCTTGCATGCTCGGCTTCGCGCT
pET28a-OsPP1a -F	ATGGGTCGCGGATCCGAATTC ATGGCGGCGGCACCG
pET28a-OsPP1a -R	TTGTCGACGGAGCTCGAATTC CATTTTGTTTGATGC
pGEX4T-1-OsPP1a- F	CCGCGTGGATCCCCGGAATTCATGGCGGCGGCACCG
pGEX4T-1-OsPP1a- R	CTCGAGTCGACCCGGGAATTC CATTTTGTTTGATGC
pGEX4T-1-CatC-F	CCGCGTGGATCCCCGGAATCCATGGATCCCTACAAG
pGEX4T-1-CatC-R	CTCGAGTCGACCCGGGAATTCCATGCTCGGCTTCGC
pE3308-OsPP1a -F	TCGAGCTCAAGCTTCGAATTCATGGCGGCGGCACCG	BiFC assay
pE3308-OsPP1a -R	GTACCGTCGACTGCAGAATTCCATTTTGTTTGATGC
pE3449-CatC-F	TCGAGCTCAAGCTTCGAATTCATGGATCCCTACAAG
pE3449-CatC-R	GTACCGTCGACTGCAGAATTCCATGCTCGGCTTCGC
pCAMBIA1300-cLUC-CatC-F	TACGCGTCCCGGGGCGGTACCATGGATCCCTACAAGCAC	LCI assay
pCAMBIA1300-cLUC-CatC-R	ATTTGTTGGATCCCCGGTACCCATGCTCGGCTTCGCGCT
pCAMBIA1300-nLUC-APIP6-F	ACGGGGGACGAGCTCGGTACCATGGGCGGGAAGGAGGAG
pCAMBIA1300-nLUC- APIP6-R	CGCGTACGAGATCTGGTCGACCATCCTTGGGGTGTGCAT
pA7GFP-CatC-F	GCTCTAGATATGGATCCCTACAAGCACCGC	Subcellular localization
pA7GFP-CatC-R	GAAGATCTCATGCTCGGCTTCGCG
pA7GFP-OsPP1a-F	GCTCTAGATATGGCGGCGGCACCG
pA7GFP-OsPP1a -R	GAAGATCTCATTTTGTTTGATGCC
CatCT19A-F	CCGCGTGGATCCCCGGAATTCATGGATCCCTACAAGCACCGCCCGTCGAGCTCGTTCAACGGCCCGCTGTGGAGCGCCAACTCCGGCG	Phospho-mimic and dephospho-mimic CatCs construction
pEGX4T-1-CatC (EcoRI)-R	CTCGAGTCGACCCGGGAATTCCATGCTCGGCTTCGC
pEGX4T-1-CatC (EcoRI)-F	CCGCGTGGATCCCCGGAATTCATGGATCCCTACAAG
CatCT209AR	CGAGCGTGTAAGCGTTGACGCCG
CatCT209A-F	CGGCGTCAACGCTTACACGCTCG
CatCT211A-R	GGTTGACGAGCGCGTAGGTGTTG
CatCT211A-F	CAACACCTACGCTCTCGTCAACC
CatCT292A-R	CCTCGGGCCACGCCTTGGTGACG
CatCT292A-F	CGTCACCAAGGCTTGGCCCGAGGA
CatCT209,211A-R	GGTTGACGAGAGCGTAAGCGTTGACGCCG
CatCT209,211A-F	CGGCGTCAACGCTTACGCTCTCGTCAACC
CatCT19D-F	CCGCGTGGATCCCCGGAATTCATGGATCCCTACAAGCACCGCCCGTCGAGCTCGTTCAACGGCCCGCTGTGGAGCGACAACTCCGGCG
CatCT209D-F	CGGCGTCAACGACTACACGCTCG
CatCT209DR	CGAGCGTGTAGTCGTTGACGCCG
CatCT211D-F	CAACACCTACGACCTCGTCAACC
CatCT211D-R	GGTTGACGAGGTCGTAGGTGTTG
CatCT292D-F	CGTCACCAAGGACTGGCCCGAGGA
CatCT292D-R	CATGCTCGGCTTCGCGCTGAGAC
CatCT209,211D-F	CGTCAACGACTACGACCTCGTCAACCG
CatCT209,211D-R	GGTTGACGAGGTCGTAGTCGTTGACGCCG
OsPP1a Cas9-F	CCGCAAAGCATGACGA	Transgenic rice plants construction
OsPP1a Cas9-R	GGAAGGGACGCGAACA
OsPP1a-U6a-F	gccgGCGGATGATATCGTCGAGG
OsPP1a-U6a-R	aaacCCTCGACGATATCATCCGC
OsPP1a-U6b-F	gttgTATCATCCGCCGCCTGCTCG
OsPP1a-U6b-R	aaacCGAGCAGGCGGCGGATGATA
OsPP1b-U6b-F	cagtGGTCTCatgcacaCACCATAATCAAACAGCCTC
OsPP1b-U6b-R	cagtGGTCTCaaaacGAGGCTTATCGAGGTGAAGA
OsPP1c-U6b-F	cagtGGTCTCatgcagtatgggggcttcccaccag
OsPP1c-U6b-R	cagtGGTCTCaaaacCTAAGGAGGAAGAAGTTCTC
CatC-U6a-F	gccgCGCCCGTCGAGCTCGTTCAA
CatC-U6a-R	aaacTTGAACGAGCTCGACGGGCG
CatC-U6b-F	gttgCTCGTTCAACGGCCCGCTG
CatC-U6b-R	aaacCAGCGGGCCGTTGAACGAG
pUC1390FLAG-CatC-F	TCTGCACTAGGTACCTGCAGATGGATCCCTACAAG
pUC1390FLAG-CatC-R	ATGGATCCGTCGACCTGCAGCATGCTCGGCTTCGC
1300-flag-OsPP1a- F	CGGGGATCCTCTAGAGTCGACATGGCGGCGGCACCG
1300-flag-OsPP1a-R	TCCAAGGGCGAATTGGTCGACCATTTTGTTTGATGC
pYES2-CatC-F	ACTATAGGGAATATTAAGCTTATGGATCCCTACAAG	CatCs functional assay in △cta1
pYES2-CatC-R	GAATTCCACCACACTGGATCCCATGCTCGGCTTCGC
CTA1K-F	TTTAAAAGGTAAGTTAAATAAATATAATAGTACTTACAAATAAATTTGGAACCCTAGAAGCGGATCCCCGGGTTAATTA	△cta1 yeast mutant construction
CTA1KO-R	TACACACTATCATAAATAATTGTCGTGGAAACAACGCCACTCATTTGTTACTTGAGCGTTGAATTCGAGCTCGTTTAAA
CTA1A	TTGTTCTAACCACTATTTAAAGCCG	PCR detection of cta1 yeast mutant
CTA1D	GTAATTCAGACATCGTTTCTTGGT

## Sheet: Supplemental Table 4 
	Table S4. Accession numbers of sequences used in this study.
Protein	Accession
catalase [Chlamydomonas reinhardtii]	CAA73663.1
catalase 1 [Nicotiana tabacum]	AAA57552.1
catalase [Populus deltoides]	CAI43948.1
catalase 1 [Arabidopsis thaliana]	AEE29998.1
catalase 2 [Arabidopsis thaliana]	NP_195235.1
catalase 3 [Arabidopsis thaliana]	NP_564120.1
catalase 1 [Triticum aestivum]	BAA13068.1
catalase A [Triticum aestivum]	CAA64077.1
catalase 3 [Triticum aestivum]	ADY02963.1
catalase 1 [Zea mays]	NP_001241808.1
catalase 2 [Zea mays]	AAA33440.1
catalase 3 [Zea mays]	AAC37357.1
catalase 1 [Glycine max]	AAB88169.1
catalase 2 [Glycine max]	AAB88170.1
catalase 3 [Glycine max]	AAB88171.1
catalase 4 [Glycine max]	AAB88172.1
OsPP1a	LOC_Os03g16110
OsPP1b	LOC_Os02g57450
OsPP1c	LOC_Os06g06880
OsPP1d	LOC_Os08g35440
OsPP1e	LOC_Os01g24750
OsPFA-DSP2	LOC_Os02g53160
APIP6	LOC_Os05g06270
CatA [Oryza sativa L.]	LOC_ Os02g02400
CatB [Oryza sativa L.]	LOC_ Os06g51150
CatC [Oryza sativa L.]	LOC_ Os03g03910
Actin1 [Oryza sativa L.]	LOC_Os10g36650
