# Supplementary material for: The protein phosphatase OsPP1a dephosphorylates and stabilizes CatC to scavenge excess H2O2 and enhance salt tolerance in rice
Source: Plant Commun. 2026 Mar 16;7(6):101824. doi: 10.1016/j.xplc.2026.101824 (PMC13261699; doi:10.1016/j.xplc.2026.101824)
Supplement: Supplemental Data 1. Statistical data summary [file mmc3.xlsx]

## Sheet: Figure 1B-I, K-M
Supplemental Data Set S2. Summary of statistical analyses
Figure 1B
	Survival rates of WT and OsPP1a-14, 20
One-way ANOVA	Ordinary
Alpha	0.05
Number of families	1
Number of comparisons per family	3
Alpha	0.05
Tukey's multiple comparisons test	Mean diff.	95.00% CI of diff.	Below threshold?	Summary	Adjusted P Value
WT vs. OsPP1a-14	-28.33	-41.20 to -15.46	Yes	**	0.0013	A-B
WT vs. OsPP1a-20	-16.67	-29.54 to -3.797	Yes	*	0.0172	A-C
OsPP1a-14 vs. OsPP1a-20	11.67	-1.203 to 24.54	No	ns	0.0715	B-C
Test details	Mean 1	Mean 2	Mean diff.	SE of diff.	n1	n2	q	DF
WT vs. OsPP1a-14	40	68.33	-28.33	4.194	3	3	9.553	6
WT vs. OsPP1a-20	40	56.67	-16.67	4.194	3	3	5.62	6
OsPP1a-14 vs. OsPP1a-20	68.33	56.67	11.67	4.194	3	3	3.934	6
Compact letter display
OsPP1a-14	A
OsPP1a-20	A
WT	B
Figure 1C
	Survival rates of WT and ospp1a-8, 23
One-way ANOVA	Ordinary
Alpha	0.05
Number of families	1
Number of comparisons per family	3
Alpha	0.05
Tukey's multiple comparisons test	Mean diff.	95.00% CI of diff.	Below threshold?	Summary	Adjusted P Value
WT vs. ospp1a-8	28.33	14.17 to 42.49	Yes	**	0.0021	A-B
WT vs. ospp1a-23	33.33	19.17 to 47.49	Yes	***	0.0009	A-C
ospp1a-8 vs. ospp1a-23	5	-9.159 to 19.16	No	ns	0.5573	B-C
Test details	Mean 1	Mean 2	Mean diff.	SE of diff.	n1	n2	q	DF
WT vs. ospp1a-8	53.33	25	28.33	4.615	3	3	8.683	6
WT vs. ospp1a-23	53.33	20	33.33	4.615	3	3	10.22	6
ospp1a-8 vs. ospp1a-23	25	20	5	4.615	3	3	1.532	6
Compact letter display
WT	A
ospp1a-8	B
ospp1a-23	B
Figure 1D
	Chlorophyll content of WT, OsPP1a-14, 20 and ospp1a-8, 23
Two-way ANOVA	Ordinary
Alpha	0.05
Compare cell means regardless of rows and columns
Number of families	1
Number of comparisons per family	45
Alpha	0.05
Tukey's multiple comparisons test	Mean diff.	95.00% CI of diff.	Below threshold?	Summary	Adjusted P Value
0 mM Nacl:WT vs. 0 mM Nacl:OsPP1a-14	-0.003919	-0.03327 to 0.02544	No	ns	>0.9999
0 mM Nacl:WT vs. 0 mM Nacl:OsPP1a-20	-0.01153	-0.04088 to 0.01783	No	ns	0.9165
0 mM Nacl:WT vs. 0 mM Nacl:ospp1a-8	-0.0153	-0.04465 to 0.01406	No	ns	0.7018
0 mM Nacl:WT vs. 0 mM Nacl:ospp1a-23	-0.02497	-0.05432 to 0.004385	No	ns	0.1389
0 mM Nacl:WT vs. 100 mM Nacl:WT	0.07809	0.04874 to 0.1074	Yes	****	<0.0001
0 mM Nacl:WT vs. 100 mM Nacl:OsPP1a-14	0.03843	0.009077 to 0.06779	Yes	**	0.0048
0 mM Nacl:WT vs. 100 mM Nacl:OsPP1a-20	0.04428	0.01492 to 0.07363	Yes	**	0.001
0 mM Nacl:WT vs. 100 mM Nacl:ospp1a-8	0.1018	0.07243 to 0.1311	Yes	****	<0.0001
0 mM Nacl:WT vs. 100 mM Nacl:ospp1a-23	0.1001	0.07075 to 0.1295	Yes	****	<0.0001
0 mM Nacl:OsPP1a-14 vs. 0 mM Nacl:OsPP1a-20	-0.007608	-0.03696 to 0.02175	No	ns	0.9939
0 mM Nacl:OsPP1a-14 vs. 0 mM Nacl:ospp1a-8	-0.01138	-0.04073 to 0.01798	No	ns	0.9221
0 mM Nacl:OsPP1a-14 vs. 0 mM Nacl:ospp1a-23	-0.02105	-0.05040 to 0.008304	No	ns	0.3063
0 mM Nacl:OsPP1a-14 vs. 100 mM Nacl:WT	0.08201	0.05266 to 0.1114	Yes	****	<0.0001
0 mM Nacl:OsPP1a-14 vs. 100 mM Nacl:OsPP1a-14	0.04235	0.01300 to 0.07170	Yes	**	0.0017
0 mM Nacl:OsPP1a-14 vs. 100 mM Nacl:OsPP1a-20	0.0482	0.01884 to 0.07755	Yes	***	0.0004
0 mM Nacl:OsPP1a-14 vs. 100 mM Nacl:ospp1a-8	0.1057	0.07635 to 0.1351	Yes	****	<0.0001
0 mM Nacl:OsPP1a-14 vs. 100 mM Nacl:ospp1a-23	0.104	0.07467 to 0.1334	Yes	****	<0.0001
0 mM Nacl:OsPP1a-20 vs. 0 mM Nacl:ospp1a-8	-0.003771	-0.03313 to 0.02558	No	ns	>0.9999
0 mM Nacl:OsPP1a-20 vs. 0 mM Nacl:ospp1a-23	-0.01344	-0.04280 to 0.01591	No	ns	0.8231
0 mM Nacl:OsPP1a-20 vs. 100 mM Nacl:WT	0.08962	0.06027 to 0.1190	Yes	****	<0.0001
0 mM Nacl:OsPP1a-20 vs. 100 mM Nacl:OsPP1a-14	0.04996	0.02060 to 0.07931	Yes	***	0.0002
0 mM Nacl:OsPP1a-20 vs. 100 mM Nacl:OsPP1a-20	0.05581	0.02645 to 0.08516	Yes	****	<0.0001
0 mM Nacl:OsPP1a-20 vs. 100 mM Nacl:ospp1a-8	0.1133	0.08396 to 0.1427	Yes	****	<0.0001
0 mM Nacl:OsPP1a-20 vs. 100 mM Nacl:ospp1a-23	0.1116	0.08228 to 0.1410	Yes	****	<0.0001
0 mM Nacl:ospp1a-8 vs. 0 mM Nacl:ospp1a-23	-0.009671	-0.03903 to 0.01968	No	ns	0.9696
0 mM Nacl:ospp1a-8 vs. 100 mM Nacl:WT	0.09339	0.06404 to 0.1227	Yes	****	<0.0001
0 mM Nacl:ospp1a-8 vs. 100 mM Nacl:OsPP1a-14	0.05373	0.02438 to 0.08308	Yes	****	<0.0001
0 mM Nacl:ospp1a-8 vs. 100 mM Nacl:OsPP1a-20	0.05958	0.03022 to 0.08893	Yes	****	<0.0001
0 mM Nacl:ospp1a-8 vs. 100 mM Nacl:ospp1a-8	0.1171	0.08773 to 0.1464	Yes	****	<0.0001
0 mM Nacl:ospp1a-8 vs. 100 mM Nacl:ospp1a-23	0.1154	0.08605 to 0.1448	Yes	****	<0.0001
0 mM Nacl:ospp1a-23 vs. 100 mM Nacl:WT	0.1031	0.07371 to 0.1324	Yes	****	<0.0001
0 mM Nacl:ospp1a-23 vs. 100 mM Nacl:OsPP1a-14	0.0634	0.03405 to 0.09276	Yes	****	<0.0001
0 mM Nacl:ospp1a-23 vs. 100 mM Nacl:OsPP1a-20	0.06925	0.03989 to 0.09860	Yes	****	<0.0001
0 mM Nacl:ospp1a-23 vs. 100 mM Nacl:ospp1a-8	0.1268	0.09740 to 0.1561	Yes	****	<0.0001
0 mM Nacl:ospp1a-23 vs. 100 mM Nacl:ospp1a-23	0.1251	0.09572 to 0.1544	Yes	****	<0.0001
100 mM Nacl:WT vs. 100 mM Nacl:OsPP1a-14	-0.03966	-0.06902 to -0.01031	Yes	**	0.0035
100 mM Nacl:WT vs. 100 mM Nacl:OsPP1a-20	-0.03382	-0.06317 to -0.004461	Yes	*	0.0162
100 mM Nacl:WT vs. 100 mM Nacl:ospp1a-8	0.02369	-0.005664 to 0.05304	No	ns	0.1826
100 mM Nacl:WT vs. 100 mM Nacl:ospp1a-23	0.02201	-0.007344 to 0.05136	No	ns	0.2558
100 mM Nacl:OsPP1a-14 vs. 100 mM Nacl:OsPP1a-20	0.005847	-0.02351 to 0.03520	No	ns	0.9991
100 mM Nacl:OsPP1a-14 vs. 100 mM Nacl:ospp1a-8	0.06335	0.03400 to 0.09271	Yes	****	<0.0001
100 mM Nacl:OsPP1a-14 vs. 100 mM Nacl:ospp1a-23	0.06167	0.03232 to 0.09103	Yes	****	<0.0001
100 mM Nacl:OsPP1a-20 vs. 100 mM Nacl:ospp1a-8	0.05751	0.02815 to 0.08686	Yes	****	<0.0001
100 mM Nacl:OsPP1a-20 vs. 100 mM Nacl:ospp1a-23	0.05583	0.02647 to 0.08518	Yes	****	<0.0001
100 mM Nacl:ospp1a-8 vs. 100 mM Nacl:ospp1a-23	-0.00168	-0.03103 to 0.02767	No	ns	>0.9999
Test details	Mean 1	Mean 2	Mean diff.	SE of diff.	N1	N2	q	DF
0 mM Nacl:WT vs. 0 mM Nacl:OsPP1a-14	0.5074	0.5113	-0.003919	0.00829	3	3	0.6685	20
0 mM Nacl:WT vs. 0 mM Nacl:OsPP1a-20	0.5074	0.5189	-0.01153	0.00829	3	3	1.966	20
0 mM Nacl:WT vs. 0 mM Nacl:ospp1a-8	0.5074	0.5227	-0.0153	0.00829	3	3	2.61	20
0 mM Nacl:WT vs. 0 mM Nacl:ospp1a-23	0.5074	0.5323	-0.02497	0.00829	3	3	4.26	20
0 mM Nacl:WT vs. 100 mM Nacl:WT	0.5074	0.4293	0.07809	0.00829	3	3	13.32	20
0 mM Nacl:WT vs. 100 mM Nacl:OsPP1a-14	0.5074	0.4689	0.03843	0.00829	3	3	6.557	20
0 mM Nacl:WT vs. 100 mM Nacl:OsPP1a-20	0.5074	0.4631	0.04428	0.00829	3	3	7.554	20
0 mM Nacl:WT vs. 100 mM Nacl:ospp1a-8	0.5074	0.4056	0.1018	0.00829	3	3	17.36	20
0 mM Nacl:WT vs. 100 mM Nacl:ospp1a-23	0.5074	0.4073	0.1001	0.00829	3	3	17.08	20
0 mM Nacl:OsPP1a-14 vs. 0 mM Nacl:OsPP1a-20	0.5113	0.5189	-0.007608	0.00829	3	3	1.298	20
0 mM Nacl:OsPP1a-14 vs. 0 mM Nacl:ospp1a-8	0.5113	0.5227	-0.01138	0.00829	3	3	1.941	20
0 mM Nacl:OsPP1a-14 vs. 0 mM Nacl:ospp1a-23	0.5113	0.5323	-0.02105	0.00829	3	3	3.591	20
0 mM Nacl:OsPP1a-14 vs. 100 mM Nacl:WT	0.5113	0.4293	0.08201	0.00829	3	3	13.99	20
0 mM Nacl:OsPP1a-14 vs. 100 mM Nacl:OsPP1a-14	0.5113	0.4689	0.04235	0.00829	3	3	7.225	20
0 mM Nacl:OsPP1a-14 vs. 100 mM Nacl:OsPP1a-20	0.5113	0.4631	0.0482	0.00829	3	3	8.223	20
0 mM Nacl:OsPP1a-14 vs. 100 mM Nacl:ospp1a-8	0.5113	0.4056	0.1057	0.00829	3	3	18.03	20
0 mM Nacl:OsPP1a-14 vs. 100 mM Nacl:ospp1a-23	0.5113	0.4073	0.104	0.00829	3	3	17.75	20
0 mM Nacl:OsPP1a-20 vs. 0 mM Nacl:ospp1a-8	0.5189	0.5227	-0.003771	0.00829	3	3	0.6433	20
0 mM Nacl:OsPP1a-20 vs. 0 mM Nacl:ospp1a-23	0.5189	0.5323	-0.01344	0.00829	3	3	2.293	20
0 mM Nacl:OsPP1a-20 vs. 100 mM Nacl:WT	0.5189	0.4293	0.08962	0.00829	3	3	15.29	20
0 mM Nacl:OsPP1a-20 vs. 100 mM Nacl:OsPP1a-14	0.5189	0.4689	0.04996	0.00829	3	3	8.523	20
0 mM Nacl:OsPP1a-20 vs. 100 mM Nacl:OsPP1a-20	0.5189	0.4631	0.05581	0.00829	3	3	9.52	20
0 mM Nacl:OsPP1a-20 vs. 100 mM Nacl:ospp1a-8	0.5189	0.4056	0.1133	0.00829	3	3	19.33	20
0 mM Nacl:OsPP1a-20 vs. 100 mM Nacl:ospp1a-23	0.5189	0.4073	0.1116	0.00829	3	3	19.04	20
0 mM Nacl:ospp1a-8 vs. 0 mM Nacl:ospp1a-23	0.5227	0.5323	-0.009671	0.00829	3	3	1.65	20
0 mM Nacl:ospp1a-8 vs. 100 mM Nacl:WT	0.5227	0.4293	0.09339	0.00829	3	3	15.93	20
0 mM Nacl:ospp1a-8 vs. 100 mM Nacl:OsPP1a-14	0.5227	0.4689	0.05373	0.00829	3	3	9.166	20
0 mM Nacl:ospp1a-8 vs. 100 mM Nacl:OsPP1a-20	0.5227	0.4631	0.05958	0.00829	3	3	10.16	20
0 mM Nacl:ospp1a-8 vs. 100 mM Nacl:ospp1a-8	0.5227	0.4056	0.1171	0.00829	3	3	19.97	20
0 mM Nacl:ospp1a-8 vs. 100 mM Nacl:ospp1a-23	0.5227	0.4073	0.1154	0.00829	3	3	19.69	20
0 mM Nacl:ospp1a-23 vs. 100 mM Nacl:WT	0.5323	0.4293	0.1031	0.00829	3	3	17.58	20
0 mM Nacl:ospp1a-23 vs. 100 mM Nacl:OsPP1a-14	0.5323	0.4689	0.0634	0.00829	3	3	10.82	20
0 mM Nacl:ospp1a-23 vs. 100 mM Nacl:OsPP1a-20	0.5323	0.4631	0.06925	0.00829	3	3	11.81	20
0 mM Nacl:ospp1a-23 vs. 100 mM Nacl:ospp1a-8	0.5323	0.4056	0.1268	0.00829	3	3	21.62	20
0 mM Nacl:ospp1a-23 vs. 100 mM Nacl:ospp1a-23	0.5323	0.4073	0.1251	0.00829	3	3	21.34	20
100 mM Nacl:WT vs. 100 mM Nacl:OsPP1a-14	0.4293	0.4689	-0.03966	0.00829	3	3	6.766	20
100 mM Nacl:WT vs. 100 mM Nacl:OsPP1a-20	0.4293	0.4631	-0.03382	0.00829	3	3	5.769	20
100 mM Nacl:WT vs. 100 mM Nacl:ospp1a-8	0.4293	0.4056	0.02369	0.00829	3	3	4.042	20
100 mM Nacl:WT vs. 100 mM Nacl:ospp1a-23	0.4293	0.4073	0.02201	0.00829	3	3	3.755	20
100 mM Nacl:OsPP1a-14 vs. 100 mM Nacl:OsPP1a-20	0.4689	0.4631	0.005847	0.00829	3	3	0.9975	20
100 mM Nacl:OsPP1a-14 vs. 100 mM Nacl:ospp1a-8	0.4689	0.4056	0.06335	0.00829	3	3	10.81	20
100 mM Nacl:OsPP1a-14 vs. 100 mM Nacl:ospp1a-23	0.4689	0.4073	0.06167	0.00829	3	3	10.52	20
100 mM Nacl:OsPP1a-20 vs. 100 mM Nacl:ospp1a-8	0.4631	0.4056	0.05751	0.00829	3	3	9.81	20
100 mM Nacl:OsPP1a-20 vs. 100 mM Nacl:ospp1a-23	0.4631	0.4073	0.05583	0.00829	3	3	9.524	20
100 mM Nacl:ospp1a-8 vs. 100 mM Nacl:ospp1a-23	0.4056	0.4073	-0.00168	0.00829	3	3	0.2865	20
Compact letter display
0 mM Nacl:ospp1a-23	A
0 mM Nacl:ospp1a-8	A
0 mM Nacl:OsPP1a-20	A
0 mM Nacl:OsPP1a-14	A
0 mM Nacl:WT	A
100 mM Nacl:OsPP1a-14	B
100 mM Nacl:OsPP1a-20	B
100 mM Nacl:WT	C
100 mM Nacl:ospp1a-23	C
100 mM Nacl:ospp1a-8	C
Figure 1E
	MDA content of WT, OsPP1a-14, 20 and ospp1a-8, 23
Two-way ANOVA	Ordinary
Alpha	0.05
Compare cell means regardless of rows and columns
Number of families	1
Number of comparisons per family	45
Alpha	0.05
Tukey's multiple comparisons test	Mean diff.	95.00% CI of diff.	Below threshold?	Summary	Adjusted P Value
0 mM Nacl:WT vs. 0 mM Nacl:OsPP1a-14	-0.2679	-1.290 to 0.7540	No	ns	0.9933
0 mM Nacl:WT vs. 0 mM Nacl:OsPP1a-20	0.3295	-0.6925 to 1.351	No	ns	0.9734
0 mM Nacl:WT vs. 0 mM Nacl:ospp1a-8	0.5744	-0.4475 to 1.596	No	ns	0.6143
0 mM Nacl:WT vs. 0 mM Nacl:ospp1a-23	0.06074	-0.9612 to 1.083	No	ns	>0.9999
0 mM Nacl:WT vs. 100 mM Nacl:WT	-3.869	-4.891 to -2.847	Yes	****	<0.0001
0 mM Nacl:WT vs. 100 mM Nacl:OsPP1a-14	-2.4	-3.422 to -1.378	Yes	****	<0.0001
0 mM Nacl:WT vs. 100 mM Nacl:OsPP1a-20	-2.549	-3.571 to -1.527	Yes	****	<0.0001
0 mM Nacl:WT vs. 100 mM Nacl:ospp1a-8	-5.374	-6.396 to -4.352	Yes	****	<0.0001
0 mM Nacl:WT vs. 100 mM Nacl:ospp1a-23	-5.973	-6.995 to -4.952	Yes	****	<0.0001
0 mM Nacl:OsPP1a-14 vs. 0 mM Nacl:OsPP1a-20	0.5974	-0.4246 to 1.619	No	ns	0.5655
0 mM Nacl:OsPP1a-14 vs. 0 mM Nacl:ospp1a-8	0.8423	-0.1796 to 1.864	No	ns	0.1641
0 mM Nacl:OsPP1a-14 vs. 0 mM Nacl:ospp1a-23	0.3287	-0.6933 to 1.351	No	ns	0.9739
0 mM Nacl:OsPP1a-14 vs. 100 mM Nacl:WT	-3.601	-4.623 to -2.579	Yes	****	<0.0001
0 mM Nacl:OsPP1a-14 vs. 100 mM Nacl:OsPP1a-14	-2.132	-3.154 to -1.110	Yes	****	<0.0001
0 mM Nacl:OsPP1a-14 vs. 100 mM Nacl:OsPP1a-20	-2.281	-3.303 to -1.259	Yes	****	<0.0001
0 mM Nacl:OsPP1a-14 vs. 100 mM Nacl:ospp1a-8	-5.106	-6.128 to -4.084	Yes	****	<0.0001
0 mM Nacl:OsPP1a-14 vs. 100 mM Nacl:ospp1a-23	-5.706	-6.728 to -4.684	Yes	****	<0.0001
0 mM Nacl:OsPP1a-20 vs. 0 mM Nacl:ospp1a-8	0.2449	-0.7770 to 1.267	No	ns	0.9965
0 mM Nacl:OsPP1a-20 vs. 0 mM Nacl:ospp1a-23	-0.2687	-1.291 to 0.7532	No	ns	0.9932
0 mM Nacl:OsPP1a-20 vs. 100 mM Nacl:WT	-4.198	-5.220 to -3.176	Yes	****	<0.0001
0 mM Nacl:OsPP1a-20 vs. 100 mM Nacl:OsPP1a-14	-2.729	-3.751 to -1.707	Yes	****	<0.0001
0 mM Nacl:OsPP1a-20 vs. 100 mM Nacl:OsPP1a-20	-2.879	-3.901 to -1.857	Yes	****	<0.0001
0 mM Nacl:OsPP1a-20 vs. 100 mM Nacl:ospp1a-8	-5.703	-6.725 to -4.682	Yes	****	<0.0001
0 mM Nacl:OsPP1a-20 vs. 100 mM Nacl:ospp1a-23	-6.303	-7.325 to -5.281	Yes	****	<0.0001
0 mM Nacl:ospp1a-8 vs. 0 mM Nacl:ospp1a-23	-0.5137	-1.536 to 0.5083	No	ns	0.7396
0 mM Nacl:ospp1a-8 vs. 100 mM Nacl:WT	-4.443	-5.465 to -3.421	Yes	****	<0.0001
0 mM Nacl:ospp1a-8 vs. 100 mM Nacl:OsPP1a-14	-2.974	-3.996 to -1.952	Yes	****	<0.0001
0 mM Nacl:ospp1a-8 vs. 100 mM Nacl:OsPP1a-20	-3.124	-4.145 to -2.102	Yes	****	<0.0001
0 mM Nacl:ospp1a-8 vs. 100 mM Nacl:ospp1a-8	-5.948	-6.970 to -4.926	Yes	****	<0.0001
0 mM Nacl:ospp1a-8 vs. 100 mM Nacl:ospp1a-23	-6.548	-7.570 to -5.526	Yes	****	<0.0001
0 mM Nacl:ospp1a-23 vs. 100 mM Nacl:WT	-3.93	-4.952 to -2.908	Yes	****	<0.0001
0 mM Nacl:ospp1a-23 vs. 100 mM Nacl:OsPP1a-14	-2.46	-3.482 to -1.439	Yes	****	<0.0001
0 mM Nacl:ospp1a-23 vs. 100 mM Nacl:OsPP1a-20	-2.61	-3.632 to -1.588	Yes	****	<0.0001
0 mM Nacl:ospp1a-23 vs. 100 mM Nacl:ospp1a-8	-5.435	-6.457 to -4.413	Yes	****	<0.0001
0 mM Nacl:ospp1a-23 vs. 100 mM Nacl:ospp1a-23	-6.034	-7.056 to -5.012	Yes	****	<0.0001
100 mM Nacl:WT vs. 100 mM Nacl:OsPP1a-14	1.469	0.4473 to 2.491	Yes	**	0.0018
100 mM Nacl:WT vs. 100 mM Nacl:OsPP1a-20	1.32	0.2978 to 2.342	Yes	**	0.0056
100 mM Nacl:WT vs. 100 mM Nacl:ospp1a-8	-1.505	-2.527 to -0.4832	Yes	**	0.0014
100 mM Nacl:WT vs. 100 mM Nacl:ospp1a-23	-2.105	-3.127 to -1.083	Yes	****	<0.0001
100 mM Nacl:OsPP1a-14 vs. 100 mM Nacl:OsPP1a-20	-0.1494	-1.171 to 0.8725	No	ns	>0.9999
100 mM Nacl:OsPP1a-14 vs. 100 mM Nacl:ospp1a-8	-2.974	-3.996 to -1.952	Yes	****	<0.0001
100 mM Nacl:OsPP1a-14 vs. 100 mM Nacl:ospp1a-23	-3.574	-4.596 to -2.552	Yes	****	<0.0001
100 mM Nacl:OsPP1a-20 vs. 100 mM Nacl:ospp1a-8	-2.825	-3.847 to -1.803	Yes	****	<0.0001
100 mM Nacl:OsPP1a-20 vs. 100 mM Nacl:ospp1a-23	-3.424	-4.446 to -2.402	Yes	****	<0.0001
100 mM Nacl:ospp1a-8 vs. 100 mM Nacl:ospp1a-23	-0.5995	-1.621 to 0.4224	No	ns	0.5611
Test details	Mean 1	Mean 2	Mean diff.	SE of diff.	N1	N2	q	DF
0 mM Nacl:WT vs. 0 mM Nacl:OsPP1a-14	3.715	3.982	-0.2679	0.2886	3	3	1.313	20
0 mM Nacl:WT vs. 0 mM Nacl:OsPP1a-20	3.715	3.385	0.3295	0.2886	3	3	1.614	20
0 mM Nacl:WT vs. 0 mM Nacl:ospp1a-8	3.715	3.14	0.5744	0.2886	3	3	2.815	20
0 mM Nacl:WT vs. 0 mM Nacl:ospp1a-23	3.715	3.654	0.06074	0.2886	3	3	0.2976	20
0 mM Nacl:WT vs. 100 mM Nacl:WT	3.715	7.583	-3.869	0.2886	3	3	18.96	20
0 mM Nacl:WT vs. 100 mM Nacl:OsPP1a-14	3.715	6.114	-2.4	0.2886	3	3	11.76	20
0 mM Nacl:WT vs. 100 mM Nacl:OsPP1a-20	3.715	6.264	-2.549	0.2886	3	3	12.49	20
0 mM Nacl:WT vs. 100 mM Nacl:ospp1a-8	3.715	9.089	-5.374	0.2886	3	3	26.33	20
0 mM Nacl:WT vs. 100 mM Nacl:ospp1a-23	3.715	9.688	-5.973	0.2886	3	3	29.27	20
0 mM Nacl:OsPP1a-14 vs. 0 mM Nacl:OsPP1a-20	3.982	3.385	0.5974	0.2886	3	3	2.927	20
0 mM Nacl:OsPP1a-14 vs. 0 mM Nacl:ospp1a-8	3.982	3.14	0.8423	0.2886	3	3	4.128	20
0 mM Nacl:OsPP1a-14 vs. 0 mM Nacl:ospp1a-23	3.982	3.654	0.3287	0.2886	3	3	1.611	20
0 mM Nacl:OsPP1a-14 vs. 100 mM Nacl:WT	3.982	7.583	-3.601	0.2886	3	3	17.65	20
0 mM Nacl:OsPP1a-14 vs. 100 mM Nacl:OsPP1a-14	3.982	6.114	-2.132	0.2886	3	3	10.45	20
0 mM Nacl:OsPP1a-14 vs. 100 mM Nacl:OsPP1a-20	3.982	6.264	-2.281	0.2886	3	3	11.18	20
0 mM Nacl:OsPP1a-14 vs. 100 mM Nacl:ospp1a-8	3.982	9.089	-5.106	0.2886	3	3	25.02	20
0 mM Nacl:OsPP1a-14 vs. 100 mM Nacl:ospp1a-23	3.982	9.688	-5.706	0.2886	3	3	27.96	20
0 mM Nacl:OsPP1a-20 vs. 0 mM Nacl:ospp1a-8	3.385	3.14	0.2449	0.2886	3	3	1.2	20
0 mM Nacl:OsPP1a-20 vs. 0 mM Nacl:ospp1a-23	3.385	3.654	-0.2687	0.2886	3	3	1.317	20
0 mM Nacl:OsPP1a-20 vs. 100 mM Nacl:WT	3.385	7.583	-4.198	0.2886	3	3	20.57	20
0 mM Nacl:OsPP1a-20 vs. 100 mM Nacl:OsPP1a-14	3.385	6.114	-2.729	0.2886	3	3	13.37	20
0 mM Nacl:OsPP1a-20 vs. 100 mM Nacl:OsPP1a-20	3.385	6.264	-2.879	0.2886	3	3	14.11	20
0 mM Nacl:OsPP1a-20 vs. 100 mM Nacl:ospp1a-8	3.385	9.089	-5.703	0.2886	3	3	27.95	20
0 mM Nacl:OsPP1a-20 vs. 100 mM Nacl:ospp1a-23	3.385	9.688	-6.303	0.2886	3	3	30.89	20
0 mM Nacl:ospp1a-8 vs. 0 mM Nacl:ospp1a-23	3.14	3.654	-0.5137	0.2886	3	3	2.517	20
0 mM Nacl:ospp1a-8 vs. 100 mM Nacl:WT	3.14	7.583	-4.443	0.2886	3	3	21.77	20
0 mM Nacl:ospp1a-8 vs. 100 mM Nacl:OsPP1a-14	3.14	6.114	-2.974	0.2886	3	3	14.57	20
0 mM Nacl:ospp1a-8 vs. 100 mM Nacl:OsPP1a-20	3.14	6.264	-3.124	0.2886	3	3	15.31	20
0 mM Nacl:ospp1a-8 vs. 100 mM Nacl:ospp1a-8	3.14	9.089	-5.948	0.2886	3	3	29.15	20
0 mM Nacl:ospp1a-8 vs. 100 mM Nacl:ospp1a-23	3.14	9.688	-6.548	0.2886	3	3	32.09	20
0 mM Nacl:ospp1a-23 vs. 100 mM Nacl:WT	3.654	7.583	-3.93	0.2886	3	3	19.26	20
0 mM Nacl:ospp1a-23 vs. 100 mM Nacl:OsPP1a-14	3.654	6.114	-2.46	0.2886	3	3	12.06	20
0 mM Nacl:ospp1a-23 vs. 100 mM Nacl:OsPP1a-20	3.654	6.264	-2.61	0.2886	3	3	12.79	20
0 mM Nacl:ospp1a-23 vs. 100 mM Nacl:ospp1a-8	3.654	9.089	-5.435	0.2886	3	3	26.63	20
0 mM Nacl:ospp1a-23 vs. 100 mM Nacl:ospp1a-23	3.654	9.688	-6.034	0.2886	3	3	29.57	20
100 mM Nacl:WT vs. 100 mM Nacl:OsPP1a-14	7.583	6.114	1.469	0.2886	3	3	7.2	20
100 mM Nacl:WT vs. 100 mM Nacl:OsPP1a-20	7.583	6.264	1.32	0.2886	3	3	6.467	20
100 mM Nacl:WT vs. 100 mM Nacl:ospp1a-8	7.583	9.089	-1.505	0.2886	3	3	7.376	20
100 mM Nacl:WT vs. 100 mM Nacl:ospp1a-23	7.583	9.688	-2.105	0.2886	3	3	10.31	20
100 mM Nacl:OsPP1a-14 vs. 100 mM Nacl:OsPP1a-20	6.114	6.264	-0.1494	0.2886	3	3	0.7323	20
100 mM Nacl:OsPP1a-14 vs. 100 mM Nacl:ospp1a-8	6.114	9.089	-2.974	0.2886	3	3	14.58	20
100 mM Nacl:OsPP1a-14 vs. 100 mM Nacl:ospp1a-23	6.114	9.688	-3.574	0.2886	3	3	17.51	20
100 mM Nacl:OsPP1a-20 vs. 100 mM Nacl:ospp1a-8	6.264	9.089	-2.825	0.2886	3	3	13.84	20
100 mM Nacl:OsPP1a-20 vs. 100 mM Nacl:ospp1a-23	6.264	9.688	-3.424	0.2886	3	3	16.78	20
100 mM Nacl:ospp1a-8 vs. 100 mM Nacl:ospp1a-23	9.089	9.688	-0.5995	0.2886	3	3	2.938	20
Compact letter display
100 mM Nacl:ospp1a-23	A
100 mM Nacl:ospp1a-8	A
100 mM Nacl:WT	B
100 mM Nacl:OsPP1a-20	C
100 mM Nacl:OsPP1a-14	C
0 mM Nacl:OsPP1a-14	D
0 mM Nacl:WT	D
0 mM Nacl:ospp1a-23	D
0 mM Nacl:OsPP1a-20	D
0 mM Nacl:ospp1a-8	D
Figure 1F
	Relative ion leakage content of WT, OsPP1a-14, 20 and ospp1a-8, 23
Two-way ANOVA	Ordinary
Alpha	0.05
Compare cell means regardless of rows and columns
Number of families	1
Number of comparisons per family	45
Alpha	0.05
Tukey's multiple comparisons test	Mean diff.	95.00% CI of diff.	Below threshold?	Summary	Adjusted P Value
0 mM Nacl:WT vs. 0 mM Nacl:OsPP1a-14	1.374	-10.55 to 13.30	No	ns	>0.9999
0 mM Nacl:WT vs. 0 mM Nacl:OsPP1a-20	-1.708	-13.63 to 10.22	No	ns	>0.9999
0 mM Nacl:WT vs. 0 mM Nacl:ospp1a-8	-0.7681	-12.69 to 11.16	No	ns	>0.9999
0 mM Nacl:WT vs. 0 mM Nacl:ospp1a-23	0.7883	-11.14 to 12.71	No	ns	>0.9999
0 mM Nacl:WT vs. 100 mM Nacl:WT	-20.89	-32.82 to -8.971	Yes	***	0.0002
0 mM Nacl:WT vs. 100 mM Nacl:OsPP1a-14	-4.778	-16.70 to 7.146	No	ns	0.9071
0 mM Nacl:WT vs. 100 mM Nacl:OsPP1a-20	-8.182	-20.11 to 3.741	No	ns	0.3596
0 mM Nacl:WT vs. 100 mM Nacl:ospp1a-8	-33.19	-45.11 to -21.26	Yes	****	<0.0001
0 mM Nacl:WT vs. 100 mM Nacl:ospp1a-23	-37.11	-49.04 to -25.19	Yes	****	<0.0001
0 mM Nacl:OsPP1a-14 vs. 0 mM Nacl:OsPP1a-20	-3.082	-15.01 to 8.841	No	ns	0.994
0 mM Nacl:OsPP1a-14 vs. 0 mM Nacl:ospp1a-8	-2.142	-14.07 to 9.781	No	ns	0.9996
0 mM Nacl:OsPP1a-14 vs. 0 mM Nacl:ospp1a-23	-0.5861	-12.51 to 11.34	No	ns	>0.9999
0 mM Nacl:OsPP1a-14 vs. 100 mM Nacl:WT	-22.27	-34.19 to -10.35	Yes	****	<0.0001
0 mM Nacl:OsPP1a-14 vs. 100 mM Nacl:OsPP1a-14	-6.152	-18.08 to 5.772	No	ns	0.7125
0 mM Nacl:OsPP1a-14 vs. 100 mM Nacl:OsPP1a-20	-9.557	-21.48 to 2.367	No	ns	0.1888
0 mM Nacl:OsPP1a-14 vs. 100 mM Nacl:ospp1a-8	-34.56	-46.48 to -22.64	Yes	****	<0.0001
0 mM Nacl:OsPP1a-14 vs. 100 mM Nacl:ospp1a-23	-38.49	-50.41 to -26.56	Yes	****	<0.0001
0 mM Nacl:OsPP1a-20 vs. 0 mM Nacl:ospp1a-8	0.94	-10.98 to 12.86	No	ns	>0.9999
0 mM Nacl:OsPP1a-20 vs. 0 mM Nacl:ospp1a-23	2.496	-9.427 to 14.42	No	ns	0.9987
0 mM Nacl:OsPP1a-20 vs. 100 mM Nacl:WT	-19.19	-31.11 to -7.263	Yes	***	0.0005
0 mM Nacl:OsPP1a-20 vs. 100 mM Nacl:OsPP1a-14	-3.07	-14.99 to 8.854	No	ns	0.9941
0 mM Nacl:OsPP1a-20 vs. 100 mM Nacl:OsPP1a-20	-6.474	-18.40 to 5.449	No	ns	0.6555
0 mM Nacl:OsPP1a-20 vs. 100 mM Nacl:ospp1a-8	-31.48	-43.40 to -19.55	Yes	****	<0.0001
0 mM Nacl:OsPP1a-20 vs. 100 mM Nacl:ospp1a-23	-35.41	-47.33 to -23.48	Yes	****	<0.0001
0 mM Nacl:ospp1a-8 vs. 0 mM Nacl:ospp1a-23	1.556	-10.37 to 13.48	No	ns	>0.9999
0 mM Nacl:ospp1a-8 vs. 100 mM Nacl:WT	-20.13	-32.05 to -8.203	Yes	***	0.0003
0 mM Nacl:ospp1a-8 vs. 100 mM Nacl:OsPP1a-14	-4.01	-15.93 to 7.914	No	ns	0.9655
0 mM Nacl:ospp1a-8 vs. 100 mM Nacl:OsPP1a-20	-7.414	-19.34 to 4.509	No	ns	0.486
0 mM Nacl:ospp1a-8 vs. 100 mM Nacl:ospp1a-8	-32.42	-44.34 to -20.49	Yes	****	<0.0001
0 mM Nacl:ospp1a-8 vs. 100 mM Nacl:ospp1a-23	-36.35	-48.27 to -24.42	Yes	****	<0.0001
0 mM Nacl:ospp1a-23 vs. 100 mM Nacl:WT	-21.68	-33.61 to -9.759	Yes	****	<0.0001
0 mM Nacl:ospp1a-23 vs. 100 mM Nacl:OsPP1a-14	-5.566	-17.49 to 6.358	No	ns	0.8076
0 mM Nacl:ospp1a-23 vs. 100 mM Nacl:OsPP1a-20	-8.971	-20.89 to 2.953	No	ns	0.2522
0 mM Nacl:ospp1a-23 vs. 100 mM Nacl:ospp1a-8	-33.97	-45.90 to -22.05	Yes	****	<0.0001
0 mM Nacl:ospp1a-23 vs. 100 mM Nacl:ospp1a-23	-37.9	-49.83 to -25.98	Yes	****	<0.0001
100 mM Nacl:WT vs. 100 mM Nacl:OsPP1a-14	16.12	4.193 to 28.04	Yes	**	0.0035
100 mM Nacl:WT vs. 100 mM Nacl:OsPP1a-20	12.71	0.7887 to 24.64	Yes	*	0.0309
100 mM Nacl:WT vs. 100 mM Nacl:ospp1a-8	-12.29	-24.21 to -0.3668	Yes	*	0.04
100 mM Nacl:WT vs. 100 mM Nacl:ospp1a-23	-16.22	-28.14 to -4.295	Yes	**	0.0033
100 mM Nacl:OsPP1a-14 vs. 100 mM Nacl:OsPP1a-20	-3.405	-15.33 to 8.519	No	ns	0.988
100 mM Nacl:OsPP1a-14 vs. 100 mM Nacl:ospp1a-8	-28.41	-40.33 to -16.48	Yes	****	<0.0001
100 mM Nacl:OsPP1a-14 vs. 100 mM Nacl:ospp1a-23	-32.34	-44.26 to -20.41	Yes	****	<0.0001
100 mM Nacl:OsPP1a-20 vs. 100 mM Nacl:ospp1a-8	-25	-36.93 to -13.08	Yes	****	<0.0001
100 mM Nacl:OsPP1a-20 vs. 100 mM Nacl:ospp1a-23	-28.93	-40.85 to -17.01	Yes	****	<0.0001
100 mM Nacl:ospp1a-8 vs. 100 mM Nacl:ospp1a-23	-3.928	-15.85 to 7.995	No	ns	0.9696
Test details	Mean 1	Mean 2	Mean diff.	SE of diff.	N1	N2	q	DF
0 mM Nacl:WT vs. 0 mM Nacl:OsPP1a-14	20.76	19.39	1.374	3.367	3	3	0.5773	20
0 mM Nacl:WT vs. 0 mM Nacl:OsPP1a-20	20.76	22.47	-1.708	3.367	3	3	0.7174	20
0 mM Nacl:WT vs. 0 mM Nacl:ospp1a-8	20.76	21.53	-0.7681	3.367	3	3	0.3226	20
0 mM Nacl:WT vs. 0 mM Nacl:ospp1a-23	20.76	19.98	0.7883	3.367	3	3	0.3311	20
0 mM Nacl:WT vs. 100 mM Nacl:WT	20.76	41.66	-20.89	3.367	3	3	8.776	20
0 mM Nacl:WT vs. 100 mM Nacl:OsPP1a-14	20.76	25.54	-4.778	3.367	3	3	2.007	20
0 mM Nacl:WT vs. 100 mM Nacl:OsPP1a-20	20.76	28.95	-8.182	3.367	3	3	3.437	20
0 mM Nacl:WT vs. 100 mM Nacl:ospp1a-8	20.76	53.95	-33.19	3.367	3	3	13.94	20
0 mM Nacl:WT vs. 100 mM Nacl:ospp1a-23	20.76	57.88	-37.11	3.367	3	3	15.59	20
0 mM Nacl:OsPP1a-14 vs. 0 mM Nacl:OsPP1a-20	19.39	22.47	-3.082	3.367	3	3	1.295	20
0 mM Nacl:OsPP1a-14 vs. 0 mM Nacl:ospp1a-8	19.39	21.53	-2.142	3.367	3	3	0.8998	20
0 mM Nacl:OsPP1a-14 vs. 0 mM Nacl:ospp1a-23	19.39	19.98	-0.5861	3.367	3	3	0.2462	20
0 mM Nacl:OsPP1a-14 vs. 100 mM Nacl:WT	19.39	41.66	-22.27	3.367	3	3	9.353	20
0 mM Nacl:OsPP1a-14 vs. 100 mM Nacl:OsPP1a-14	19.39	25.54	-6.152	3.367	3	3	2.584	20
0 mM Nacl:OsPP1a-14 vs. 100 mM Nacl:OsPP1a-20	19.39	28.95	-9.557	3.367	3	3	4.014	20
0 mM Nacl:OsPP1a-14 vs. 100 mM Nacl:ospp1a-8	19.39	53.95	-34.56	3.367	3	3	14.51	20
0 mM Nacl:OsPP1a-14 vs. 100 mM Nacl:ospp1a-23	19.39	57.88	-38.49	3.367	3	3	16.16	20
0 mM Nacl:OsPP1a-20 vs. 0 mM Nacl:ospp1a-8	22.47	21.53	0.94	3.367	3	3	0.3948	20
0 mM Nacl:OsPP1a-20 vs. 0 mM Nacl:ospp1a-23	22.47	19.98	2.496	3.367	3	3	1.048	20
0 mM Nacl:OsPP1a-20 vs. 100 mM Nacl:WT	22.47	41.66	-19.19	3.367	3	3	8.058	20
0 mM Nacl:OsPP1a-20 vs. 100 mM Nacl:OsPP1a-14	22.47	25.54	-3.07	3.367	3	3	1.289	20
0 mM Nacl:OsPP1a-20 vs. 100 mM Nacl:OsPP1a-20	22.47	28.95	-6.474	3.367	3	3	2.719	20
0 mM Nacl:OsPP1a-20 vs. 100 mM Nacl:ospp1a-8	22.47	53.95	-31.48	3.367	3	3	13.22	20
0 mM Nacl:OsPP1a-20 vs. 100 mM Nacl:ospp1a-23	22.47	57.88	-35.41	3.367	3	3	14.87	20
0 mM Nacl:ospp1a-8 vs. 0 mM Nacl:ospp1a-23	21.53	19.98	1.556	3.367	3	3	0.6537	20
0 mM Nacl:ospp1a-8 vs. 100 mM Nacl:WT	21.53	41.66	-20.13	3.367	3	3	8.453	20
0 mM Nacl:ospp1a-8 vs. 100 mM Nacl:OsPP1a-14	21.53	25.54	-4.01	3.367	3	3	1.684	20
0 mM Nacl:ospp1a-8 vs. 100 mM Nacl:OsPP1a-20	21.53	28.95	-7.414	3.367	3	3	3.114	20
0 mM Nacl:ospp1a-8 vs. 100 mM Nacl:ospp1a-8	21.53	53.95	-32.42	3.367	3	3	13.62	20
0 mM Nacl:ospp1a-8 vs. 100 mM Nacl:ospp1a-23	21.53	57.88	-36.35	3.367	3	3	15.26	20
0 mM Nacl:ospp1a-23 vs. 100 mM Nacl:WT	19.98	41.66	-21.68	3.367	3	3	9.107	20
0 mM Nacl:ospp1a-23 vs. 100 mM Nacl:OsPP1a-14	19.98	25.54	-5.566	3.367	3	3	2.338	20
0 mM Nacl:ospp1a-23 vs. 100 mM Nacl:OsPP1a-20	19.98	28.95	-8.971	3.367	3	3	3.768	20
0 mM Nacl:ospp1a-23 vs. 100 mM Nacl:ospp1a-8	19.98	53.95	-33.97	3.367	3	3	14.27	20
0 mM Nacl:ospp1a-23 vs. 100 mM Nacl:ospp1a-23	19.98	57.88	-37.9	3.367	3	3	15.92	20
100 mM Nacl:WT vs. 100 mM Nacl:OsPP1a-14	41.66	25.54	16.12	3.367	3	3	6.769	20
100 mM Nacl:WT vs. 100 mM Nacl:OsPP1a-20	41.66	28.95	12.71	3.367	3	3	5.339	20
100 mM Nacl:WT vs. 100 mM Nacl:ospp1a-8	41.66	53.95	-12.29	3.367	3	3	5.162	20
100 mM Nacl:WT vs. 100 mM Nacl:ospp1a-23	41.66	57.88	-16.22	3.367	3	3	6.812	20
100 mM Nacl:OsPP1a-14 vs. 100 mM Nacl:OsPP1a-20	25.54	28.95	-3.405	3.367	3	3	1.43	20
100 mM Nacl:OsPP1a-14 vs. 100 mM Nacl:ospp1a-8	25.54	53.95	-28.41	3.367	3	3	11.93	20
100 mM Nacl:OsPP1a-14 vs. 100 mM Nacl:ospp1a-23	25.54	57.88	-32.34	3.367	3	3	13.58	20
100 mM Nacl:OsPP1a-20 vs. 100 mM Nacl:ospp1a-8	28.95	53.95	-25	3.367	3	3	10.5	20
100 mM Nacl:OsPP1a-20 vs. 100 mM Nacl:ospp1a-23	28.95	57.88	-28.93	3.367	3	3	12.15	20
100 mM Nacl:ospp1a-8 vs. 100 mM Nacl:ospp1a-23	53.95	57.88	-3.928	3.367	3	3	1.65	20
Compact letter display
100 mM Nacl:ospp1a-23	A
100 mM Nacl:ospp1a-8	A
100 mM Nacl:WT	B
100 mM Nacl:OsPP1a-20	C
100 mM Nacl:OsPP1a-14	C
0 mM Nacl:OsPP1a-20	C
0 mM Nacl:ospp1a-8	C
0 mM Nacl:WT	C
0 mM Nacl:ospp1a-23	C
0 mM Nacl:OsPP1a-14	C
Figure 1G
	Na+ content of WT, OsPP1a-14, 20 and ospp1a-8, 23
Two-way ANOVA	Ordinary
Alpha	0.05
Compare cell means regardless of rows and columns
Number of families	1
Number of comparisons per family	45
Alpha	0.05
Tukey's multiple comparisons test	Mean diff.	95.00% CI of diff.	Below threshold?	Summary	Adjusted P Value
0 mM Nacl:WT vs. 0 mM Nacl:OsPP1a-14	-1.18	-2.248 to -0.1123	Yes	*	0.0231
0 mM Nacl:WT vs. 0 mM Nacl:OsPP1a-20	0.2133	-0.8544 to 1.281	No	ns	0.9991
0 mM Nacl:WT vs. 0 mM Nacl:ospp1a-8	-1.177	-2.244 to -0.1090	Yes	*	0.0236
0 mM Nacl:WT vs. 0 mM Nacl:ospp1a-23	-0.7767	-1.844 to 0.2910	No	ns	0.2897
0 mM Nacl:WT vs. 100 mM Nacl:WT	-15.55	-16.62 to -14.49	Yes	****	<0.0001
0 mM Nacl:WT vs. 100 mM Nacl:OsPP1a-14	-14.77	-15.83 to -13.70	Yes	****	<0.0001
0 mM Nacl:WT vs. 100 mM Nacl:OsPP1a-20	-14.9	-15.97 to -13.83	Yes	****	<0.0001
0 mM Nacl:WT vs. 100 mM Nacl:ospp1a-8	-20.61	-21.67 to -19.54	Yes	****	<0.0001
0 mM Nacl:WT vs. 100 mM Nacl:ospp1a-23	-17.26	-18.33 to -16.19	Yes	****	<0.0001
0 mM Nacl:OsPP1a-14 vs. 0 mM Nacl:OsPP1a-20	1.393	0.3256 to 2.461	Yes	**	0.005
0 mM Nacl:OsPP1a-14 vs. 0 mM Nacl:ospp1a-8	0.003333	-1.064 to 1.071	No	ns	>0.9999
0 mM Nacl:OsPP1a-14 vs. 0 mM Nacl:ospp1a-23	0.4033	-0.6644 to 1.471	No	ns	0.9323
0 mM Nacl:OsPP1a-14 vs. 100 mM Nacl:WT	-14.37	-15.44 to -13.31	Yes	****	<0.0001
0 mM Nacl:OsPP1a-14 vs. 100 mM Nacl:OsPP1a-14	-13.59	-14.65 to -12.52	Yes	****	<0.0001
0 mM Nacl:OsPP1a-14 vs. 100 mM Nacl:OsPP1a-20	-13.72	-14.79 to -12.65	Yes	****	<0.0001
0 mM Nacl:OsPP1a-14 vs. 100 mM Nacl:ospp1a-8	-19.43	-20.49 to -18.36	Yes	****	<0.0001
0 mM Nacl:OsPP1a-14 vs. 100 mM Nacl:ospp1a-23	-16.08	-17.15 to -15.01	Yes	****	<0.0001
0 mM Nacl:OsPP1a-20 vs. 0 mM Nacl:ospp1a-8	-1.39	-2.458 to -0.3223	Yes	**	0.0051
0 mM Nacl:OsPP1a-20 vs. 0 mM Nacl:ospp1a-23	-0.99	-2.058 to 0.07771	No	ns	0.0834
0 mM Nacl:OsPP1a-20 vs. 100 mM Nacl:WT	-15.77	-16.83 to -14.70	Yes	****	<0.0001
0 mM Nacl:OsPP1a-20 vs. 100 mM Nacl:OsPP1a-14	-14.98	-16.05 to -13.91	Yes	****	<0.0001
0 mM Nacl:OsPP1a-20 vs. 100 mM Nacl:OsPP1a-20	-15.11	-16.18 to -14.05	Yes	****	<0.0001
0 mM Nacl:OsPP1a-20 vs. 100 mM Nacl:ospp1a-8	-20.82	-21.89 to -19.75	Yes	****	<0.0001
0 mM Nacl:OsPP1a-20 vs. 100 mM Nacl:ospp1a-23	-17.47	-18.54 to -16.41	Yes	****	<0.0001
0 mM Nacl:ospp1a-8 vs. 0 mM Nacl:ospp1a-23	0.4	-0.6677 to 1.468	No	ns	0.9353
0 mM Nacl:ospp1a-8 vs. 100 mM Nacl:WT	-14.38	-15.44 to -13.31	Yes	****	<0.0001
0 mM Nacl:ospp1a-8 vs. 100 mM Nacl:OsPP1a-14	-13.59	-14.66 to -12.52	Yes	****	<0.0001
0 mM Nacl:ospp1a-8 vs. 100 mM Nacl:OsPP1a-20	-13.72	-14.79 to -12.66	Yes	****	<0.0001
0 mM Nacl:ospp1a-8 vs. 100 mM Nacl:ospp1a-8	-19.43	-20.50 to -18.36	Yes	****	<0.0001
0 mM Nacl:ospp1a-8 vs. 100 mM Nacl:ospp1a-23	-16.08	-17.15 to -15.02	Yes	****	<0.0001
0 mM Nacl:ospp1a-23 vs. 100 mM Nacl:WT	-14.78	-15.84 to -13.71	Yes	****	<0.0001
0 mM Nacl:ospp1a-23 vs. 100 mM Nacl:OsPP1a-14	-13.99	-15.06 to -12.92	Yes	****	<0.0001
0 mM Nacl:ospp1a-23 vs. 100 mM Nacl:OsPP1a-20	-14.12	-15.19 to -13.06	Yes	****	<0.0001
0 mM Nacl:ospp1a-23 vs. 100 mM Nacl:ospp1a-8	-19.83	-20.90 to -18.76	Yes	****	<0.0001
0 mM Nacl:ospp1a-23 vs. 100 mM Nacl:ospp1a-23	-16.48	-17.55 to -15.42	Yes	****	<0.0001
100 mM Nacl:WT vs. 100 mM Nacl:OsPP1a-14	0.7867	-0.2810 to 1.854	No	ns	0.2752
100 mM Nacl:WT vs. 100 mM Nacl:OsPP1a-20	0.6533	-0.4144 to 1.721	No	ns	0.5069
100 mM Nacl:WT vs. 100 mM Nacl:ospp1a-8	-5.053	-6.121 to -3.986	Yes	****	<0.0001
100 mM Nacl:WT vs. 100 mM Nacl:ospp1a-23	-1.707	-2.774 to -0.6390	Yes	***	0.0005
100 mM Nacl:OsPP1a-14 vs. 100 mM Nacl:OsPP1a-20	-0.1333	-1.201 to 0.9344	No	ns	>0.9999
100 mM Nacl:OsPP1a-14 vs. 100 mM Nacl:ospp1a-8	-5.84	-6.908 to -4.772	Yes	****	<0.0001
100 mM Nacl:OsPP1a-14 vs. 100 mM Nacl:ospp1a-23	-2.493	-3.561 to -1.426	Yes	****	<0.0001
100 mM Nacl:OsPP1a-20 vs. 100 mM Nacl:ospp1a-8	-5.707	-6.774 to -4.639	Yes	****	<0.0001
100 mM Nacl:OsPP1a-20 vs. 100 mM Nacl:ospp1a-23	-2.36	-3.428 to -1.292	Yes	****	<0.0001
100 mM Nacl:ospp1a-8 vs. 100 mM Nacl:ospp1a-23	3.347	2.279 to 4.414	Yes	****	<0.0001
Test details	Mean 1	Mean 2	Mean diff.	SE of diff.	N1	N2	q	DF
0 mM Nacl:WT vs. 0 mM Nacl:OsPP1a-14	1.35	2.53	-1.18	0.3015	3	3	5.535	20
0 mM Nacl:WT vs. 0 mM Nacl:OsPP1a-20	1.35	1.137	0.2133	0.3015	3	3	1.001	20
0 mM Nacl:WT vs. 0 mM Nacl:ospp1a-8	1.35	2.527	-1.177	0.3015	3	3	5.519	20
0 mM Nacl:WT vs. 0 mM Nacl:ospp1a-23	1.35	2.127	-0.7767	0.3015	3	3	3.643	20
0 mM Nacl:WT vs. 100 mM Nacl:WT	1.35	16.9	-15.55	0.3015	3	3	72.95	20
0 mM Nacl:WT vs. 100 mM Nacl:OsPP1a-14	1.35	16.12	-14.77	0.3015	3	3	69.26	20
0 mM Nacl:WT vs. 100 mM Nacl:OsPP1a-20	1.35	16.25	-14.9	0.3015	3	3	69.89	20
0 mM Nacl:WT vs. 100 mM Nacl:ospp1a-8	1.35	21.96	-20.61	0.3015	3	3	96.65	20
0 mM Nacl:WT vs. 100 mM Nacl:ospp1a-23	1.35	18.61	-17.26	0.3015	3	3	80.95	20
0 mM Nacl:OsPP1a-14 vs. 0 mM Nacl:OsPP1a-20	2.53	1.137	1.393	0.3015	3	3	6.535	20
0 mM Nacl:OsPP1a-14 vs. 0 mM Nacl:ospp1a-8	2.53	2.527	0.003333	0.3015	3	3	0.01563	20
0 mM Nacl:OsPP1a-14 vs. 0 mM Nacl:ospp1a-23	2.53	2.127	0.4033	0.3015	3	3	1.892	20
0 mM Nacl:OsPP1a-14 vs. 100 mM Nacl:WT	2.53	16.9	-14.37	0.3015	3	3	67.42	20
0 mM Nacl:OsPP1a-14 vs. 100 mM Nacl:OsPP1a-14	2.53	16.12	-13.59	0.3015	3	3	63.73	20
0 mM Nacl:OsPP1a-14 vs. 100 mM Nacl:OsPP1a-20	2.53	16.25	-13.72	0.3015	3	3	64.35	20
0 mM Nacl:OsPP1a-14 vs. 100 mM Nacl:ospp1a-8	2.53	21.96	-19.43	0.3015	3	3	91.12	20
0 mM Nacl:OsPP1a-14 vs. 100 mM Nacl:ospp1a-23	2.53	18.61	-16.08	0.3015	3	3	75.42	20
0 mM Nacl:OsPP1a-20 vs. 0 mM Nacl:ospp1a-8	1.137	2.527	-1.39	0.3015	3	3	6.52	20
0 mM Nacl:OsPP1a-20 vs. 0 mM Nacl:ospp1a-23	1.137	2.127	-0.99	0.3015	3	3	4.643	20
0 mM Nacl:OsPP1a-20 vs. 100 mM Nacl:WT	1.137	16.9	-15.77	0.3015	3	3	73.95	20
0 mM Nacl:OsPP1a-20 vs. 100 mM Nacl:OsPP1a-14	1.137	16.12	-14.98	0.3015	3	3	70.26	20
0 mM Nacl:OsPP1a-20 vs. 100 mM Nacl:OsPP1a-20	1.137	16.25	-15.11	0.3015	3	3	70.89	20
0 mM Nacl:OsPP1a-20 vs. 100 mM Nacl:ospp1a-8	1.137	21.96	-20.82	0.3015	3	3	97.65	20
0 mM Nacl:OsPP1a-20 vs. 100 mM Nacl:ospp1a-23	1.137	18.61	-17.47	0.3015	3	3	81.96	20
0 mM Nacl:ospp1a-8 vs. 0 mM Nacl:ospp1a-23	2.527	2.127	0.4	0.3015	3	3	1.876	20
0 mM Nacl:ospp1a-8 vs. 100 mM Nacl:WT	2.527	16.9	-14.38	0.3015	3	3	67.43	20
0 mM Nacl:ospp1a-8 vs. 100 mM Nacl:OsPP1a-14	2.527	16.12	-13.59	0.3015	3	3	63.74	20
0 mM Nacl:ospp1a-8 vs. 100 mM Nacl:OsPP1a-20	2.527	16.25	-13.72	0.3015	3	3	64.37	20
0 mM Nacl:ospp1a-8 vs. 100 mM Nacl:ospp1a-8	2.527	21.96	-19.43	0.3015	3	3	91.13	20
0 mM Nacl:ospp1a-8 vs. 100 mM Nacl:ospp1a-23	2.527	18.61	-16.08	0.3015	3	3	75.44	20
0 mM Nacl:ospp1a-23 vs. 100 mM Nacl:WT	2.127	16.9	-14.78	0.3015	3	3	69.31	20
0 mM Nacl:ospp1a-23 vs. 100 mM Nacl:OsPP1a-14	2.127	16.12	-13.99	0.3015	3	3	65.62	20
0 mM Nacl:ospp1a-23 vs. 100 mM Nacl:OsPP1a-20	2.127	16.25	-14.12	0.3015	3	3	66.24	20
0 mM Nacl:ospp1a-23 vs. 100 mM Nacl:ospp1a-8	2.127	21.96	-19.83	0.3015	3	3	93.01	20
0 mM Nacl:ospp1a-23 vs. 100 mM Nacl:ospp1a-23	2.127	18.61	-16.48	0.3015	3	3	77.31	20
100 mM Nacl:WT vs. 100 mM Nacl:OsPP1a-14	16.9	16.12	0.7867	0.3015	3	3	3.69	20
100 mM Nacl:WT vs. 100 mM Nacl:OsPP1a-20	16.9	16.25	0.6533	0.3015	3	3	3.064	20
100 mM Nacl:WT vs. 100 mM Nacl:ospp1a-8	16.9	21.96	-5.053	0.3015	3	3	23.7	20
100 mM Nacl:WT vs. 100 mM Nacl:ospp1a-23	16.9	18.61	-1.707	0.3015	3	3	8.005	20
100 mM Nacl:OsPP1a-14 vs. 100 mM Nacl:OsPP1a-20	16.12	16.25	-0.1333	0.3015	3	3	0.6254	20
100 mM Nacl:OsPP1a-14 vs. 100 mM Nacl:ospp1a-8	16.12	21.96	-5.84	0.3015	3	3	27.39	20
100 mM Nacl:OsPP1a-14 vs. 100 mM Nacl:ospp1a-23	16.12	18.61	-2.493	0.3015	3	3	11.69	20
100 mM Nacl:OsPP1a-20 vs. 100 mM Nacl:ospp1a-8	16.25	21.96	-5.707	0.3015	3	3	26.77	20
100 mM Nacl:OsPP1a-20 vs. 100 mM Nacl:ospp1a-23	16.25	18.61	-2.36	0.3015	3	3	11.07	20
100 mM Nacl:ospp1a-8 vs. 100 mM Nacl:ospp1a-23	21.96	18.61	3.347	0.3015	3	3	15.7	20
Compact letter display
100 mM Nacl:ospp1a-8	A
100 mM Nacl:ospp1a-23	B
100 mM Nacl:WT	C
100 mM Nacl:OsPP1a-20	C
100 mM Nacl:OsPP1a-14	C
0 mM Nacl:OsPP1a-14	D
0 mM Nacl:ospp1a-8	D
0 mM Nacl:ospp1a-23	D E
0 mM Nacl:WT	E
0 mM Nacl:OsPP1a-20	E
Figure 1H
	K+ content of WT, OsPP1a-14, 20 and ospp1a-8, 23
Two-way ANOVA	Ordinary
Alpha	0.05
Compare cell means regardless of rows and columns
Number of families	1
Number of comparisons per family	45
Alpha	0.05
Tukey's multiple comparisons test	Mean diff.	95.00% CI of diff.	Below threshold?	Summary	Adjusted P Value
0 mM Nacl:WT vs. 0 mM Nacl:OsPP1a-14	-0.5	-4.597 to 3.597	No	ns	>0.9999
0 mM Nacl:WT vs. 0 mM Nacl:OsPP1a-20	2.753	-1.344 to 6.850	No	ns	0.3858
0 mM Nacl:WT vs. 0 mM Nacl:ospp1a-8	-0.5567	-4.654 to 3.540	No	ns	>0.9999
0 mM Nacl:WT vs. 0 mM Nacl:ospp1a-23	-1.923	-6.020 to 2.174	No	ns	0.8029
0 mM Nacl:WT vs. 100 mM Nacl:WT	12.23	8.133 to 16.33	Yes	****	<0.0001
0 mM Nacl:WT vs. 100 mM Nacl:OsPP1a-14	9.747	5.650 to 13.84	Yes	****	<0.0001
0 mM Nacl:WT vs. 100 mM Nacl:OsPP1a-20	9.257	5.160 to 13.35	Yes	****	<0.0001
0 mM Nacl:WT vs. 100 mM Nacl:ospp1a-8	11.44	7.343 to 15.54	Yes	****	<0.0001
0 mM Nacl:WT vs. 100 mM Nacl:ospp1a-23	11.21	7.116 to 15.31	Yes	****	<0.0001
0 mM Nacl:OsPP1a-14 vs. 0 mM Nacl:OsPP1a-20	3.253	-0.8435 to 7.350	No	ns	0.1975
0 mM Nacl:OsPP1a-14 vs. 0 mM Nacl:ospp1a-8	-0.05667	-4.154 to 4.040	No	ns	>0.9999
0 mM Nacl:OsPP1a-14 vs. 0 mM Nacl:ospp1a-23	-1.423	-5.520 to 2.674	No	ns	0.9581
0 mM Nacl:OsPP1a-14 vs. 100 mM Nacl:WT	12.73	8.633 to 16.83	Yes	****	<0.0001
0 mM Nacl:OsPP1a-14 vs. 100 mM Nacl:OsPP1a-14	10.25	6.150 to 14.34	Yes	****	<0.0001
0 mM Nacl:OsPP1a-14 vs. 100 mM Nacl:OsPP1a-20	9.757	5.660 to 13.85	Yes	****	<0.0001
0 mM Nacl:OsPP1a-14 vs. 100 mM Nacl:ospp1a-8	11.94	7.843 to 16.04	Yes	****	<0.0001
0 mM Nacl:OsPP1a-14 vs. 100 mM Nacl:ospp1a-23	11.71	7.616 to 15.81	Yes	****	<0.0001
0 mM Nacl:OsPP1a-20 vs. 0 mM Nacl:ospp1a-8	-3.31	-7.407 to 0.7869	No	ns	0.1816
0 mM Nacl:OsPP1a-20 vs. 0 mM Nacl:ospp1a-23	-4.677	-8.774 to -0.5798	Yes	*	0.0176
0 mM Nacl:OsPP1a-20 vs. 100 mM Nacl:WT	9.477	5.380 to 13.57	Yes	****	<0.0001
0 mM Nacl:OsPP1a-20 vs. 100 mM Nacl:OsPP1a-14	6.993	2.896 to 11.09	Yes	***	0.0002
0 mM Nacl:OsPP1a-20 vs. 100 mM Nacl:OsPP1a-20	6.503	2.406 to 10.60	Yes	***	0.0006
0 mM Nacl:OsPP1a-20 vs. 100 mM Nacl:ospp1a-8	8.687	4.590 to 12.78	Yes	****	<0.0001
0 mM Nacl:OsPP1a-20 vs. 100 mM Nacl:ospp1a-23	8.46	4.363 to 12.56	Yes	****	<0.0001
0 mM Nacl:ospp1a-8 vs. 0 mM Nacl:ospp1a-23	-1.367	-5.464 to 2.730	No	ns	0.9672
0 mM Nacl:ospp1a-8 vs. 100 mM Nacl:WT	12.79	8.690 to 16.88	Yes	****	<0.0001
0 mM Nacl:ospp1a-8 vs. 100 mM Nacl:OsPP1a-14	10.3	6.206 to 14.40	Yes	****	<0.0001
0 mM Nacl:ospp1a-8 vs. 100 mM Nacl:OsPP1a-20	9.813	5.716 to 13.91	Yes	****	<0.0001
0 mM Nacl:ospp1a-8 vs. 100 mM Nacl:ospp1a-8	12	7.900 to 16.09	Yes	****	<0.0001
0 mM Nacl:ospp1a-8 vs. 100 mM Nacl:ospp1a-23	11.77	7.673 to 15.87	Yes	****	<0.0001
0 mM Nacl:ospp1a-23 vs. 100 mM Nacl:WT	14.15	10.06 to 18.25	Yes	****	<0.0001
0 mM Nacl:ospp1a-23 vs. 100 mM Nacl:OsPP1a-14	11.67	7.573 to 15.77	Yes	****	<0.0001
0 mM Nacl:ospp1a-23 vs. 100 mM Nacl:OsPP1a-20	11.18	7.083 to 15.28	Yes	****	<0.0001
0 mM Nacl:ospp1a-23 vs. 100 mM Nacl:ospp1a-8	13.36	9.266 to 17.46	Yes	****	<0.0001
0 mM Nacl:ospp1a-23 vs. 100 mM Nacl:ospp1a-23	13.14	9.040 to 17.23	Yes	****	<0.0001
100 mM Nacl:WT vs. 100 mM Nacl:OsPP1a-14	-2.483	-6.580 to 1.614	No	ns	0.5191
100 mM Nacl:WT vs. 100 mM Nacl:OsPP1a-20	-2.973	-7.070 to 1.124	No	ns	0.2923
100 mM Nacl:WT vs. 100 mM Nacl:ospp1a-8	-0.79	-4.887 to 3.307	No	ns	0.9993
100 mM Nacl:WT vs. 100 mM Nacl:ospp1a-23	-1.017	-5.114 to 3.080	No	ns	0.9955
100 mM Nacl:OsPP1a-14 vs. 100 mM Nacl:OsPP1a-20	-0.49	-4.587 to 3.607	No	ns	>0.9999
100 mM Nacl:OsPP1a-14 vs. 100 mM Nacl:ospp1a-8	1.693	-2.404 to 5.790	No	ns	0.8912
100 mM Nacl:OsPP1a-14 vs. 100 mM Nacl:ospp1a-23	1.467	-2.630 to 5.564	No	ns	0.95
100 mM Nacl:OsPP1a-20 vs. 100 mM Nacl:ospp1a-8	2.183	-1.914 to 6.280	No	ns	0.677
100 mM Nacl:OsPP1a-20 vs. 100 mM Nacl:ospp1a-23	1.957	-2.140 to 6.054	No	ns	0.788
100 mM Nacl:ospp1a-8 vs. 100 mM Nacl:ospp1a-23	-0.2267	-4.324 to 3.870	No	ns	>0.9999
Test details	Mean 1	Mean 2	Mean diff.	SE of diff.	N1	N2	q	DF
0 mM Nacl:WT vs. 0 mM Nacl:OsPP1a-14	50.57	51.07	-0.5	1.157	3	3	0.6112	20
0 mM Nacl:WT vs. 0 mM Nacl:OsPP1a-20	50.57	47.82	2.753	1.157	3	3	3.366	20
0 mM Nacl:WT vs. 0 mM Nacl:ospp1a-8	50.57	51.13	-0.5567	1.157	3	3	0.6805	20
0 mM Nacl:WT vs. 0 mM Nacl:ospp1a-23	50.57	52.5	-1.923	1.157	3	3	2.351	20
0 mM Nacl:WT vs. 100 mM Nacl:WT	50.57	38.34	12.23	1.157	3	3	14.95	20
0 mM Nacl:WT vs. 100 mM Nacl:OsPP1a-14	50.57	40.83	9.747	1.157	3	3	11.91	20
0 mM Nacl:WT vs. 100 mM Nacl:OsPP1a-20	50.57	41.32	9.257	1.157	3	3	11.32	20
0 mM Nacl:WT vs. 100 mM Nacl:ospp1a-8	50.57	39.13	11.44	1.157	3	3	13.98	20
0 mM Nacl:WT vs. 100 mM Nacl:ospp1a-23	50.57	39.36	11.21	1.157	3	3	13.71	20
0 mM Nacl:OsPP1a-14 vs. 0 mM Nacl:OsPP1a-20	51.07	47.82	3.253	1.157	3	3	3.977	20
0 mM Nacl:OsPP1a-14 vs. 0 mM Nacl:ospp1a-8	51.07	51.13	-0.05667	1.157	3	3	0.06927	20
0 mM Nacl:OsPP1a-14 vs. 0 mM Nacl:ospp1a-23	51.07	52.5	-1.423	1.157	3	3	1.74	20
0 mM Nacl:OsPP1a-14 vs. 100 mM Nacl:WT	51.07	38.34	12.73	1.157	3	3	15.56	20
0 mM Nacl:OsPP1a-14 vs. 100 mM Nacl:OsPP1a-14	51.07	40.83	10.25	1.157	3	3	12.53	20
0 mM Nacl:OsPP1a-14 vs. 100 mM Nacl:OsPP1a-20	51.07	41.32	9.757	1.157	3	3	11.93	20
0 mM Nacl:OsPP1a-14 vs. 100 mM Nacl:ospp1a-8	51.07	39.13	11.94	1.157	3	3	14.6	20
0 mM Nacl:OsPP1a-14 vs. 100 mM Nacl:ospp1a-23	51.07	39.36	11.71	1.157	3	3	14.32	20
0 mM Nacl:OsPP1a-20 vs. 0 mM Nacl:ospp1a-8	47.82	51.13	-3.31	1.157	3	3	4.046	20
0 mM Nacl:OsPP1a-20 vs. 0 mM Nacl:ospp1a-23	47.82	52.5	-4.677	1.157	3	3	5.717	20
0 mM Nacl:OsPP1a-20 vs. 100 mM Nacl:WT	47.82	38.34	9.477	1.157	3	3	11.58	20
0 mM Nacl:OsPP1a-20 vs. 100 mM Nacl:OsPP1a-14	47.82	40.83	6.993	1.157	3	3	8.548	20
0 mM Nacl:OsPP1a-20 vs. 100 mM Nacl:OsPP1a-20	47.82	41.32	6.503	1.157	3	3	7.949	20
0 mM Nacl:OsPP1a-20 vs. 100 mM Nacl:ospp1a-8	47.82	39.13	8.687	1.157	3	3	10.62	20
0 mM Nacl:OsPP1a-20 vs. 100 mM Nacl:ospp1a-23	47.82	39.36	8.46	1.157	3	3	10.34	20
0 mM Nacl:ospp1a-8 vs. 0 mM Nacl:ospp1a-23	51.13	52.5	-1.367	1.157	3	3	1.671	20
0 mM Nacl:ospp1a-8 vs. 100 mM Nacl:WT	51.13	38.34	12.79	1.157	3	3	15.63	20
0 mM Nacl:ospp1a-8 vs. 100 mM Nacl:OsPP1a-14	51.13	40.83	10.3	1.157	3	3	12.59	20
0 mM Nacl:ospp1a-8 vs. 100 mM Nacl:OsPP1a-20	51.13	41.32	9.813	1.157	3	3	12	20
0 mM Nacl:ospp1a-8 vs. 100 mM Nacl:ospp1a-8	51.13	39.13	12	1.157	3	3	14.66	20
0 mM Nacl:ospp1a-8 vs. 100 mM Nacl:ospp1a-23	51.13	39.36	11.77	1.157	3	3	14.39	20
0 mM Nacl:ospp1a-23 vs. 100 mM Nacl:WT	52.5	38.34	14.15	1.157	3	3	17.3	20
0 mM Nacl:ospp1a-23 vs. 100 mM Nacl:OsPP1a-14	52.5	40.83	11.67	1.157	3	3	14.27	20
0 mM Nacl:ospp1a-23 vs. 100 mM Nacl:OsPP1a-20	52.5	41.32	11.18	1.157	3	3	13.67	20
0 mM Nacl:ospp1a-23 vs. 100 mM Nacl:ospp1a-8	52.5	39.13	13.36	1.157	3	3	16.33	20
0 mM Nacl:ospp1a-23 vs. 100 mM Nacl:ospp1a-23	52.5	39.36	13.14	1.157	3	3	16.06	20
100 mM Nacl:WT vs. 100 mM Nacl:OsPP1a-14	38.34	40.83	-2.483	1.157	3	3	3.036	20
100 mM Nacl:WT vs. 100 mM Nacl:OsPP1a-20	38.34	41.32	-2.973	1.157	3	3	3.635	20
100 mM Nacl:WT vs. 100 mM Nacl:ospp1a-8	38.34	39.13	-0.79	1.157	3	3	0.9657	20
100 mM Nacl:WT vs. 100 mM Nacl:ospp1a-23	38.34	39.36	-1.017	1.157	3	3	1.243	20
100 mM Nacl:OsPP1a-14 vs. 100 mM Nacl:OsPP1a-20	40.83	41.32	-0.49	1.157	3	3	0.599	20
100 mM Nacl:OsPP1a-14 vs. 100 mM Nacl:ospp1a-8	40.83	39.13	1.693	1.157	3	3	2.07	20
100 mM Nacl:OsPP1a-14 vs. 100 mM Nacl:ospp1a-23	40.83	39.36	1.467	1.157	3	3	1.793	20
100 mM Nacl:OsPP1a-20 vs. 100 mM Nacl:ospp1a-8	41.32	39.13	2.183	1.157	3	3	2.669	20
100 mM Nacl:OsPP1a-20 vs. 100 mM Nacl:ospp1a-23	41.32	39.36	1.957	1.157	3	3	2.392	20
100 mM Nacl:ospp1a-8 vs. 100 mM Nacl:ospp1a-23	39.13	39.36	-0.2267	1.157	3	3	0.2771	20
Compact letter display
0 mM Nacl:ospp1a-23	A
0 mM Nacl:ospp1a-8	A B
0 mM Nacl:OsPP1a-14	A B
0 mM Nacl:WT	A B
0 mM Nacl:OsPP1a-20	B
100 mM Nacl:OsPP1a-20	C
100 mM Nacl:OsPP1a-14	C
100 mM Nacl:ospp1a-23	C
100 mM Nacl:ospp1a-8	C
100 mM Nacl:WT	C
Figure 1I
	Ratio of Na+/K+ of WT, OsPP1a-14, 20 and ospp1a-8, 23
Two-way ANOVA	Ordinary
Alpha	0.05
Compare cell means regardless of rows and columns
Number of families	1
Number of comparisons per family	45
Alpha	0.05
Tukey's multiple comparisons test	Mean diff.	95.00% CI of diff.	Below threshold?	Summary	Adjusted P Value
0 mM Nacl:WT vs. 0 mM Nacl:OsPP1a-14	-0.02232	-0.05898 to 0.01434	No	ns	0.5132
0 mM Nacl:WT vs. 0 mM Nacl:OsPP1a-20	0.002901	-0.03375 to 0.03956	No	ns	>0.9999
0 mM Nacl:WT vs. 0 mM Nacl:ospp1a-8	-0.02278	-0.05943 to 0.01388	No	ns	0.487
0 mM Nacl:WT vs. 0 mM Nacl:ospp1a-23	-0.01384	-0.05050 to 0.02281	No	ns	0.9324
0 mM Nacl:WT vs. 100 mM Nacl:WT	-0.4145	-0.4512 to -0.3778	Yes	****	<0.0001
0 mM Nacl:WT vs. 100 mM Nacl:OsPP1a-14	-0.368	-0.4047 to -0.3314	Yes	****	<0.0001
0 mM Nacl:WT vs. 100 mM Nacl:OsPP1a-20	-0.3676	-0.4042 to -0.3309	Yes	****	<0.0001
0 mM Nacl:WT vs. 100 mM Nacl:ospp1a-8	-0.5344	-0.5711 to -0.4977	Yes	****	<0.0001
0 mM Nacl:WT vs. 100 mM Nacl:ospp1a-23	-0.4461	-0.4828 to -0.4095	Yes	****	<0.0001
0 mM Nacl:OsPP1a-14 vs. 0 mM Nacl:OsPP1a-20	0.02522	-0.01143 to 0.06188	No	ns	0.3563
0 mM Nacl:OsPP1a-14 vs. 0 mM Nacl:ospp1a-8	-0.0004556	-0.03711 to 0.03620	No	ns	>0.9999
0 mM Nacl:OsPP1a-14 vs. 0 mM Nacl:ospp1a-23	0.008479	-0.02818 to 0.04513	No	ns	0.9973
0 mM Nacl:OsPP1a-14 vs. 100 mM Nacl:WT	-0.3922	-0.4288 to -0.3555	Yes	****	<0.0001
0 mM Nacl:OsPP1a-14 vs. 100 mM Nacl:OsPP1a-14	-0.3457	-0.3824 to -0.3090	Yes	****	<0.0001
0 mM Nacl:OsPP1a-14 vs. 100 mM Nacl:OsPP1a-20	-0.3453	-0.3819 to -0.3086	Yes	****	<0.0001
0 mM Nacl:OsPP1a-14 vs. 100 mM Nacl:ospp1a-8	-0.5121	-0.5487 to -0.4754	Yes	****	<0.0001
0 mM Nacl:OsPP1a-14 vs. 100 mM Nacl:ospp1a-23	-0.4238	-0.4605 to -0.3872	Yes	****	<0.0001
0 mM Nacl:OsPP1a-20 vs. 0 mM Nacl:ospp1a-8	-0.02568	-0.06233 to 0.01098	No	ns	0.3343
0 mM Nacl:OsPP1a-20 vs. 0 mM Nacl:ospp1a-23	-0.01674	-0.05340 to 0.01991	No	ns	0.8251
0 mM Nacl:OsPP1a-20 vs. 100 mM Nacl:WT	-0.4174	-0.4541 to -0.3807	Yes	****	<0.0001
0 mM Nacl:OsPP1a-20 vs. 100 mM Nacl:OsPP1a-14	-0.3709	-0.4076 to -0.3343	Yes	****	<0.0001
0 mM Nacl:OsPP1a-20 vs. 100 mM Nacl:OsPP1a-20	-0.3705	-0.4071 to -0.3338	Yes	****	<0.0001
0 mM Nacl:OsPP1a-20 vs. 100 mM Nacl:ospp1a-8	-0.5373	-0.5740 to -0.5006	Yes	****	<0.0001
0 mM Nacl:OsPP1a-20 vs. 100 mM Nacl:ospp1a-23	-0.449	-0.4857 to -0.4124	Yes	****	<0.0001
0 mM Nacl:ospp1a-8 vs. 0 mM Nacl:ospp1a-23	0.008935	-0.02772 to 0.04559	No	ns	0.9961
0 mM Nacl:ospp1a-8 vs. 100 mM Nacl:WT	-0.3917	-0.4284 to -0.3551	Yes	****	<0.0001
0 mM Nacl:ospp1a-8 vs. 100 mM Nacl:OsPP1a-14	-0.3453	-0.3819 to -0.3086	Yes	****	<0.0001
0 mM Nacl:ospp1a-8 vs. 100 mM Nacl:OsPP1a-20	-0.3448	-0.3815 to -0.3082	Yes	****	<0.0001
0 mM Nacl:ospp1a-8 vs. 100 mM Nacl:ospp1a-8	-0.5116	-0.5483 to -0.4750	Yes	****	<0.0001
0 mM Nacl:ospp1a-8 vs. 100 mM Nacl:ospp1a-23	-0.4234	-0.4600 to -0.3867	Yes	****	<0.0001
0 mM Nacl:ospp1a-23 vs. 100 mM Nacl:WT	-0.4007	-0.4373 to -0.3640	Yes	****	<0.0001
0 mM Nacl:ospp1a-23 vs. 100 mM Nacl:OsPP1a-14	-0.3542	-0.3908 to -0.3175	Yes	****	<0.0001
0 mM Nacl:ospp1a-23 vs. 100 mM Nacl:OsPP1a-20	-0.3537	-0.3904 to -0.3171	Yes	****	<0.0001
0 mM Nacl:ospp1a-23 vs. 100 mM Nacl:ospp1a-8	-0.5206	-0.5572 to -0.4839	Yes	****	<0.0001
0 mM Nacl:ospp1a-23 vs. 100 mM Nacl:ospp1a-23	-0.4323	-0.4690 to -0.3957	Yes	****	<0.0001
100 mM Nacl:WT vs. 100 mM Nacl:OsPP1a-14	0.04648	0.009822 to 0.08313	Yes	**	0.0067
100 mM Nacl:WT vs. 100 mM Nacl:OsPP1a-20	0.04691	0.01026 to 0.08357	Yes	**	0.0061
100 mM Nacl:WT vs. 100 mM Nacl:ospp1a-8	-0.1199	-0.1566 to -0.08324	Yes	****	<0.0001
100 mM Nacl:WT vs. 100 mM Nacl:ospp1a-23	-0.03164	-0.06830 to 0.005013	No	ns	0.128
100 mM Nacl:OsPP1a-14 vs. 100 mM Nacl:OsPP1a-20	0.0004365	-0.03622 to 0.03709	No	ns	>0.9999
100 mM Nacl:OsPP1a-14 vs. 100 mM Nacl:ospp1a-8	-0.1664	-0.2030 to -0.1297	Yes	****	<0.0001
100 mM Nacl:OsPP1a-14 vs. 100 mM Nacl:ospp1a-23	-0.07812	-0.1148 to -0.04147	Yes	****	<0.0001
100 mM Nacl:OsPP1a-20 vs. 100 mM Nacl:ospp1a-8	-0.1668	-0.2035 to -0.1302	Yes	****	<0.0001
100 mM Nacl:OsPP1a-20 vs. 100 mM Nacl:ospp1a-23	-0.07856	-0.1152 to -0.04190	Yes	****	<0.0001
100 mM Nacl:ospp1a-8 vs. 100 mM Nacl:ospp1a-23	0.08826	0.05160 to 0.1249	Yes	****	<0.0001
Test details	Mean 1	Mean 2	Mean diff.	SE of diff.	N1	N2	q	DF
0 mM Nacl:WT vs. 0 mM Nacl:OsPP1a-14	0.02665	0.04897	-0.02232	0.01035	3	3	3.049	20
0 mM Nacl:WT vs. 0 mM Nacl:OsPP1a-20	0.02665	0.02375	0.002901	0.01035	3	3	0.3964	20
0 mM Nacl:WT vs. 0 mM Nacl:ospp1a-8	0.02665	0.04943	-0.02278	0.01035	3	3	3.112	20
0 mM Nacl:WT vs. 0 mM Nacl:ospp1a-23	0.02665	0.04049	-0.01384	0.01035	3	3	1.891	20
0 mM Nacl:WT vs. 100 mM Nacl:WT	0.02665	0.4412	-0.4145	0.01035	3	3	56.63	20
0 mM Nacl:WT vs. 100 mM Nacl:OsPP1a-14	0.02665	0.3947	-0.368	0.01035	3	3	50.28	20
0 mM Nacl:WT vs. 100 mM Nacl:OsPP1a-20	0.02665	0.3942	-0.3676	0.01035	3	3	50.22	20
0 mM Nacl:WT vs. 100 mM Nacl:ospp1a-8	0.02665	0.5611	-0.5344	0.01035	3	3	73.01	20
0 mM Nacl:WT vs. 100 mM Nacl:ospp1a-23	0.02665	0.4728	-0.4461	0.01035	3	3	60.95	20
0 mM Nacl:OsPP1a-14 vs. 0 mM Nacl:OsPP1a-20	0.04897	0.02375	0.02522	0.01035	3	3	3.446	20
0 mM Nacl:OsPP1a-14 vs. 0 mM Nacl:ospp1a-8	0.04897	0.04943	-0.0004556	0.01035	3	3	0.06225	20
0 mM Nacl:OsPP1a-14 vs. 0 mM Nacl:ospp1a-23	0.04897	0.04049	0.008479	0.01035	3	3	1.158	20
0 mM Nacl:OsPP1a-14 vs. 100 mM Nacl:WT	0.04897	0.4412	-0.3922	0.01035	3	3	53.58	20
0 mM Nacl:OsPP1a-14 vs. 100 mM Nacl:OsPP1a-14	0.04897	0.3947	-0.3457	0.01035	3	3	47.23	20
0 mM Nacl:OsPP1a-14 vs. 100 mM Nacl:OsPP1a-20	0.04897	0.3942	-0.3453	0.01035	3	3	47.17	20
0 mM Nacl:OsPP1a-14 vs. 100 mM Nacl:ospp1a-8	0.04897	0.5611	-0.5121	0.01035	3	3	69.96	20
0 mM Nacl:OsPP1a-14 vs. 100 mM Nacl:ospp1a-23	0.04897	0.4728	-0.4238	0.01035	3	3	57.9	20
0 mM Nacl:OsPP1a-20 vs. 0 mM Nacl:ospp1a-8	0.02375	0.04943	-0.02568	0.01035	3	3	3.508	20
0 mM Nacl:OsPP1a-20 vs. 0 mM Nacl:ospp1a-23	0.02375	0.04049	-0.01674	0.01035	3	3	2.287	20
0 mM Nacl:OsPP1a-20 vs. 100 mM Nacl:WT	0.02375	0.4412	-0.4174	0.01035	3	3	57.03	20
0 mM Nacl:OsPP1a-20 vs. 100 mM Nacl:OsPP1a-14	0.02375	0.3947	-0.3709	0.01035	3	3	50.68	20
0 mM Nacl:OsPP1a-20 vs. 100 mM Nacl:OsPP1a-20	0.02375	0.3942	-0.3705	0.01035	3	3	50.62	20
0 mM Nacl:OsPP1a-20 vs. 100 mM Nacl:ospp1a-8	0.02375	0.5611	-0.5373	0.01035	3	3	73.41	20
0 mM Nacl:OsPP1a-20 vs. 100 mM Nacl:ospp1a-23	0.02375	0.4728	-0.449	0.01035	3	3	61.35	20
0 mM Nacl:ospp1a-8 vs. 0 mM Nacl:ospp1a-23	0.04943	0.04049	0.008935	0.01035	3	3	1.221	20
0 mM Nacl:ospp1a-8 vs. 100 mM Nacl:WT	0.04943	0.4412	-0.3917	0.01035	3	3	53.52	20
0 mM Nacl:ospp1a-8 vs. 100 mM Nacl:OsPP1a-14	0.04943	0.3947	-0.3453	0.01035	3	3	47.17	20
0 mM Nacl:ospp1a-8 vs. 100 mM Nacl:OsPP1a-20	0.04943	0.3942	-0.3448	0.01035	3	3	47.11	20
0 mM Nacl:ospp1a-8 vs. 100 mM Nacl:ospp1a-8	0.04943	0.5611	-0.5116	0.01035	3	3	69.9	20
0 mM Nacl:ospp1a-8 vs. 100 mM Nacl:ospp1a-23	0.04943	0.4728	-0.4234	0.01035	3	3	57.84	20
0 mM Nacl:ospp1a-23 vs. 100 mM Nacl:WT	0.04049	0.4412	-0.4007	0.01035	3	3	54.74	20
0 mM Nacl:ospp1a-23 vs. 100 mM Nacl:OsPP1a-14	0.04049	0.3947	-0.3542	0.01035	3	3	48.39	20
0 mM Nacl:ospp1a-23 vs. 100 mM Nacl:OsPP1a-20	0.04049	0.3942	-0.3537	0.01035	3	3	48.33	20
0 mM Nacl:ospp1a-23 vs. 100 mM Nacl:ospp1a-8	0.04049	0.5611	-0.5206	0.01035	3	3	71.12	20
0 mM Nacl:ospp1a-23 vs. 100 mM Nacl:ospp1a-23	0.04049	0.4728	-0.4323	0.01035	3	3	59.06	20
100 mM Nacl:WT vs. 100 mM Nacl:OsPP1a-14	0.4412	0.3947	0.04648	0.01035	3	3	6.35	20
100 mM Nacl:WT vs. 100 mM Nacl:OsPP1a-20	0.4412	0.3942	0.04691	0.01035	3	3	6.409	20
100 mM Nacl:WT vs. 100 mM Nacl:ospp1a-8	0.4412	0.5611	-0.1199	0.01035	3	3	16.38	20
100 mM Nacl:WT vs. 100 mM Nacl:ospp1a-23	0.4412	0.4728	-0.03164	0.01035	3	3	4.323	20
100 mM Nacl:OsPP1a-14 vs. 100 mM Nacl:OsPP1a-20	0.3947	0.3942	0.0004365	0.01035	3	3	0.05964	20
100 mM Nacl:OsPP1a-14 vs. 100 mM Nacl:ospp1a-8	0.3947	0.5611	-0.1664	0.01035	3	3	22.73	20
100 mM Nacl:OsPP1a-14 vs. 100 mM Nacl:ospp1a-23	0.3947	0.4728	-0.07812	0.01035	3	3	10.67	20
100 mM Nacl:OsPP1a-20 vs. 100 mM Nacl:ospp1a-8	0.3942	0.5611	-0.1668	0.01035	3	3	22.79	20
100 mM Nacl:OsPP1a-20 vs. 100 mM Nacl:ospp1a-23	0.3942	0.4728	-0.07856	0.01035	3	3	10.73	20
100 mM Nacl:ospp1a-8 vs. 100 mM Nacl:ospp1a-23	0.5611	0.4728	0.08826	0.01035	3	3	12.06	20
Compact letter display
100 mM Nacl:ospp1a-8	A
100 mM Nacl:ospp1a-23	B
100 mM Nacl:WT	B
100 mM Nacl:OsPP1a-14	C
100 mM Nacl:OsPP1a-20	C
0 mM Nacl:ospp1a-8	D
0 mM Nacl:OsPP1a-14	D
0 mM Nacl:ospp1a-23	D
0 mM Nacl:WT	D
0 mM Nacl:OsPP1a-20	D
Figure 1K
	Seedling height of WT, OsPP1a-14, 20 and ospp1a-8, 23
Two-way ANOVA	Ordinary
Alpha	0.05
Compare cell means regardless of rows and columns
Number of families	1
Number of comparisons per family	45
Alpha	0.05
Tukey's multiple comparisons test	Mean diff.	95.00% CI of diff.	Below threshold?	Summary	Adjusted P Value
0 μM MV:WT vs. 0 μM MV:OsPP1a-14	-0.09	-0.3357 to 0.1557	No	ns	0.9765
0 μM MV:WT vs. 0 μM MV:OsPP1a-20	-0.11	-0.3557 to 0.1357	No	ns	0.9177
0 μM MV:WT vs. 0 μM MV:ospp1a-8	-0.24	-0.4857 to 0.005681	No	ns	0.0618
0 μM MV:WT vs. 0 μM MV:ospp1a-23	-0.006667	-0.2523 to 0.2390	No	ns	>0.9999
0 μM MV:WT vs. 4 μM MV:WT	1.033	0.7877 to 1.279	Yes	****	<0.0001
0 μM MV:WT vs. 4 μM MV:OsPP1a-14	0.7367	0.4910 to 0.9823	Yes	****	<0.0001
0 μM MV:WT vs. 4 μM MV:OsPP1a-20	0.7903	0.5447 to 1.036	Yes	****	<0.0001
0 μM MV:WT vs. 4 μM MV:ospp1a-8	1.34	1.094 to 1.586	Yes	****	<0.0001
0 μM MV:WT vs. 4 μM MV:ospp1a-23	1.597	1.351 to 1.842	Yes	****	<0.0001
0 μM MV:OsPP1a-14 vs. 0 μM MV:OsPP1a-20	-0.02	-0.2657 to 0.2257	No	ns	>0.9999
0 μM MV:OsPP1a-14 vs. 0 μM MV:ospp1a-8	-0.15	-0.3957 to 0.09568	No	ns	0.637
0 μM MV:OsPP1a-14 vs. 0 μM MV:ospp1a-23	0.08333	-0.1623 to 0.3290	No	ns	0.9862
0 μM MV:OsPP1a-14 vs. 4 μM MV:WT	1.123	0.8777 to 1.369	Yes	****	<0.0001
0 μM MV:OsPP1a-14 vs. 4 μM MV:OsPP1a-14	0.8267	0.5810 to 1.072	Yes	****	<0.0001
0 μM MV:OsPP1a-14 vs. 4 μM MV:OsPP1a-20	0.8803	0.6347 to 1.126	Yes	****	<0.0001
0 μM MV:OsPP1a-14 vs. 4 μM MV:ospp1a-8	1.43	1.184 to 1.676	Yes	****	<0.0001
0 μM MV:OsPP1a-14 vs. 4 μM MV:ospp1a-23	1.687	1.441 to 1.932	Yes	****	<0.0001
0 μM MV:OsPP1a-20 vs. 0 μM MV:ospp1a-8	-0.13	-0.3757 to 0.1157	No	ns	0.802
0 μM MV:OsPP1a-20 vs. 0 μM MV:ospp1a-23	0.1033	-0.1423 to 0.3490	No	ns	0.9432
0 μM MV:OsPP1a-20 vs. 4 μM MV:WT	1.143	0.8977 to 1.389	Yes	****	<0.0001
0 μM MV:OsPP1a-20 vs. 4 μM MV:OsPP1a-14	0.8467	0.6010 to 1.092	Yes	****	<0.0001
0 μM MV:OsPP1a-20 vs. 4 μM MV:OsPP1a-20	0.9003	0.6547 to 1.146	Yes	****	<0.0001
0 μM MV:OsPP1a-20 vs. 4 μM MV:ospp1a-8	1.45	1.204 to 1.696	Yes	****	<0.0001
0 μM MV:OsPP1a-20 vs. 4 μM MV:ospp1a-23	1.707	1.461 to 1.952	Yes	****	<0.0001
0 μM MV:ospp1a-8 vs. 0 μM MV:ospp1a-23	0.2333	-0.01235 to 0.4790	No	ns	0.0786
0 μM MV:ospp1a-8 vs. 4 μM MV:WT	1.273	1.028 to 1.519	Yes	****	<0.0001
0 μM MV:ospp1a-8 vs. 4 μM MV:OsPP1a-14	0.9767	0.7310 to 1.222	Yes	****	<0.0001
0 μM MV:ospp1a-8 vs. 4 μM MV:OsPP1a-20	1.03	0.7847 to 1.276	Yes	****	<0.0001
0 μM MV:ospp1a-8 vs. 4 μM MV:ospp1a-8	1.58	1.334 to 1.826	Yes	****	<0.0001
0 μM MV:ospp1a-8 vs. 4 μM MV:ospp1a-23	1.837	1.591 to 2.082	Yes	****	<0.0001
0 μM MV:ospp1a-23 vs. 4 μM MV:WT	1.04	0.7943 to 1.286	Yes	****	<0.0001
0 μM MV:ospp1a-23 vs. 4 μM MV:OsPP1a-14	0.7433	0.4977 to 0.9890	Yes	****	<0.0001
0 μM MV:ospp1a-23 vs. 4 μM MV:OsPP1a-20	0.797	0.5513 to 1.043	Yes	****	<0.0001
0 μM MV:ospp1a-23 vs. 4 μM MV:ospp1a-8	1.347	1.101 to 1.592	Yes	****	<0.0001
0 μM MV:ospp1a-23 vs. 4 μM MV:ospp1a-23	1.603	1.358 to 1.849	Yes	****	<0.0001
4 μM MV:WT vs. 4 μM MV:OsPP1a-14	-0.2967	-0.5423 to -0.05099	Yes	**	0.0056
4 μM MV:WT vs. 4 μM MV:OsPP1a-20	-0.243	-0.4887 to 0.002681	No	ns	0.0553
4 μM MV:WT vs. 4 μM MV:ospp1a-8	0.3067	0.06099 to 0.5523	Yes	**	0.0034
4 μM MV:WT vs. 4 μM MV:ospp1a-23	0.5633	0.3177 to 0.8090	Yes	****	<0.0001
4 μM MV:OsPP1a-14 vs. 4 μM MV:OsPP1a-20	0.05367	-0.1920 to 0.2993	No	ns	0.9995
4 μM MV:OsPP1a-14 vs. 4 μM MV:ospp1a-8	0.6033	0.3577 to 0.8490	Yes	****	<0.0001
4 μM MV:OsPP1a-14 vs. 4 μM MV:ospp1a-23	0.86	0.6143 to 1.106	Yes	****	<0.0001
4 μM MV:OsPP1a-20 vs. 4 μM MV:ospp1a-8	0.5497	0.3040 to 0.7953	Yes	****	<0.0001
4 μM MV:OsPP1a-20 vs. 4 μM MV:ospp1a-23	0.8063	0.5607 to 1.052	Yes	****	<0.0001
4 μM MV:ospp1a-8 vs. 4 μM MV:ospp1a-23	0.2567	0.01099 to 0.5023	Yes	*	0.0325
Test details	Mean 1	Mean 2	Mean diff.	SE of diff.	N1	N2	q	DF
0 μM MV:WT vs. 0 μM MV:OsPP1a-14	2.727	2.817	-0.09	0.07705	30	30	1.652	290
0 μM MV:WT vs. 0 μM MV:OsPP1a-20	2.727	2.837	-0.11	0.07705	30	30	2.019	290
0 μM MV:WT vs. 0 μM MV:ospp1a-8	2.727	2.967	-0.24	0.07705	30	30	4.405	290
0 μM MV:WT vs. 0 μM MV:ospp1a-23	2.727	2.733	-0.006667	0.07705	30	30	0.1224	290
0 μM MV:WT vs. 4 μM MV:WT	2.727	1.693	1.033	0.07705	30	30	18.97	290
0 μM MV:WT vs. 4 μM MV:OsPP1a-14	2.727	1.99	0.7367	0.07705	30	30	13.52	290
0 μM MV:WT vs. 4 μM MV:OsPP1a-20	2.727	1.936	0.7903	0.07705	30	30	14.51	290
0 μM MV:WT vs. 4 μM MV:ospp1a-8	2.727	1.387	1.34	0.07705	30	30	24.59	290
0 μM MV:WT vs. 4 μM MV:ospp1a-23	2.727	1.13	1.597	0.07705	30	30	29.31	290
0 μM MV:OsPP1a-14 vs. 0 μM MV:OsPP1a-20	2.817	2.837	-0.02	0.07705	30	30	0.3671	290
0 μM MV:OsPP1a-14 vs. 0 μM MV:ospp1a-8	2.817	2.967	-0.15	0.07705	30	30	2.753	290
0 μM MV:OsPP1a-14 vs. 0 μM MV:ospp1a-23	2.817	2.733	0.08333	0.07705	30	30	1.53	290
0 μM MV:OsPP1a-14 vs. 4 μM MV:WT	2.817	1.693	1.123	0.07705	30	30	20.62	290
0 μM MV:OsPP1a-14 vs. 4 μM MV:OsPP1a-14	2.817	1.99	0.8267	0.07705	30	30	15.17	290
0 μM MV:OsPP1a-14 vs. 4 μM MV:OsPP1a-20	2.817	1.936	0.8803	0.07705	30	30	16.16	290
0 μM MV:OsPP1a-14 vs. 4 μM MV:ospp1a-8	2.817	1.387	1.43	0.07705	30	30	26.25	290
0 μM MV:OsPP1a-14 vs. 4 μM MV:ospp1a-23	2.817	1.13	1.687	0.07705	30	30	30.96	290
0 μM MV:OsPP1a-20 vs. 0 μM MV:ospp1a-8	2.837	2.967	-0.13	0.07705	30	30	2.386	290
0 μM MV:OsPP1a-20 vs. 0 μM MV:ospp1a-23	2.837	2.733	0.1033	0.07705	30	30	1.897	290
0 μM MV:OsPP1a-20 vs. 4 μM MV:WT	2.837	1.693	1.143	0.07705	30	30	20.99	290
0 μM MV:OsPP1a-20 vs. 4 μM MV:OsPP1a-14	2.837	1.99	0.8467	0.07705	30	30	15.54	290
0 μM MV:OsPP1a-20 vs. 4 μM MV:OsPP1a-20	2.837	1.936	0.9003	0.07705	30	30	16.52	290
0 μM MV:OsPP1a-20 vs. 4 μM MV:ospp1a-8	2.837	1.387	1.45	0.07705	30	30	26.61	290
0 μM MV:OsPP1a-20 vs. 4 μM MV:ospp1a-23	2.837	1.13	1.707	0.07705	30	30	31.32	290
0 μM MV:ospp1a-8 vs. 0 μM MV:ospp1a-23	2.967	2.733	0.2333	0.07705	30	30	4.283	290
0 μM MV:ospp1a-8 vs. 4 μM MV:WT	2.967	1.693	1.273	0.07705	30	30	23.37	290
0 μM MV:ospp1a-8 vs. 4 μM MV:OsPP1a-14	2.967	1.99	0.9767	0.07705	30	30	17.93	290
0 μM MV:ospp1a-8 vs. 4 μM MV:OsPP1a-20	2.967	1.936	1.03	0.07705	30	30	18.91	290
0 μM MV:ospp1a-8 vs. 4 μM MV:ospp1a-8	2.967	1.387	1.58	0.07705	30	30	29	290
0 μM MV:ospp1a-8 vs. 4 μM MV:ospp1a-23	2.967	1.13	1.837	0.07705	30	30	33.71	290
0 μM MV:ospp1a-23 vs. 4 μM MV:WT	2.733	1.693	1.04	0.07705	30	30	19.09	290
0 μM MV:ospp1a-23 vs. 4 μM MV:OsPP1a-14	2.733	1.99	0.7433	0.07705	30	30	13.64	290
0 μM MV:ospp1a-23 vs. 4 μM MV:OsPP1a-20	2.733	1.936	0.797	0.07705	30	30	14.63	290
0 μM MV:ospp1a-23 vs. 4 μM MV:ospp1a-8	2.733	1.387	1.347	0.07705	30	30	24.72	290
0 μM MV:ospp1a-23 vs. 4 μM MV:ospp1a-23	2.733	1.13	1.603	0.07705	30	30	29.43	290
4 μM MV:WT vs. 4 μM MV:OsPP1a-14	1.693	1.99	-0.2967	0.07705	30	30	5.445	290
4 μM MV:WT vs. 4 μM MV:OsPP1a-20	1.693	1.936	-0.243	0.07705	30	30	4.46	290
4 μM MV:WT vs. 4 μM MV:ospp1a-8	1.693	1.387	0.3067	0.07705	30	30	5.629	290
4 μM MV:WT vs. 4 μM MV:ospp1a-23	1.693	1.13	0.5633	0.07705	30	30	10.34	290
4 μM MV:OsPP1a-14 vs. 4 μM MV:OsPP1a-20	1.99	1.936	0.05367	0.07705	30	30	0.985	290
4 μM MV:OsPP1a-14 vs. 4 μM MV:ospp1a-8	1.99	1.387	0.6033	0.07705	30	30	11.07	290
4 μM MV:OsPP1a-14 vs. 4 μM MV:ospp1a-23	1.99	1.13	0.86	0.07705	30	30	15.78	290
4 μM MV:OsPP1a-20 vs. 4 μM MV:ospp1a-8	1.936	1.387	0.5497	0.07705	30	30	10.09	290
4 μM MV:OsPP1a-20 vs. 4 μM MV:ospp1a-23	1.936	1.13	0.8063	0.07705	30	30	14.8	290
4 μM MV:ospp1a-8 vs. 4 μM MV:ospp1a-23	1.387	1.13	0.2567	0.07705	30	30	4.711	290
Compact letter display
0 μM MV:ospp1a-8	A
0 μM MV:OsPP1a-20	A
0 μM MV:OsPP1a-14	A
0 μM MV:ospp1a-23	A
0 μM MV:WT	A
4 μM MV:OsPP1a-14	B
4 μM MV:OsPP1a-20	B C
4 μM MV:WT	C
4 μM MV:ospp1a-8	D
4 μM MV:ospp1a-23	E
Figure 1L
	CAT activity of WT, OsPP1a-14, 20 and ospp1a-8, 23
Two-way ANOVA	Ordinary
Alpha	0.05
Compare cell means regardless of rows and columns
Number of families	1
Number of comparisons per family	45
Alpha	0.05
Tukey's multiple comparisons test	Mean diff.	95.00% CI of diff.	Below threshold?	Summary	Adjusted P Value
0 μM MV:WT vs. 0 μM MV:OsPP1a-14	0.001879	-0.01358 to 0.01733	No	ns	>0.9999
0 μM MV:WT vs. 0 μM MV:OsPP1a-20	-0.001138	-0.01659 to 0.01432	No	ns	>0.9999
0 μM MV:WT vs. 0 μM MV:ospp1a-8	0.0003446	-0.01511 to 0.01580	No	ns	>0.9999
0 μM MV:WT vs. 0 μM MV:ospp1a-23	0.0003504	-0.01511 to 0.01581	No	ns	>0.9999
0 μM MV:WT vs. 4 μM MV:WT	-0.01619	-0.03164 to -0.0007326	Yes	*	0.0354
0 μM MV:WT vs. 4 μM MV:OsPP1a-14	-0.03167	-0.04713 to -0.01622	Yes	****	<0.0001
0 μM MV:WT vs. 4 μM MV:OsPP1a-20	-0.03317	-0.04862 to -0.01771	Yes	****	<0.0001
0 μM MV:WT vs. 4 μM MV:ospp1a-8	-0.003608	-0.01906 to 0.01185	No	ns	0.9971
0 μM MV:WT vs. 4 μM MV:ospp1a-23	-0.003614	-0.01907 to 0.01184	No	ns	0.9971
0 μM MV:OsPP1a-14 vs. 0 μM MV:OsPP1a-20	-0.003017	-0.01847 to 0.01244	No	ns	0.9993
0 μM MV:OsPP1a-14 vs. 0 μM MV:ospp1a-8	-0.001534	-0.01699 to 0.01392	No	ns	>0.9999
0 μM MV:OsPP1a-14 vs. 0 μM MV:ospp1a-23	-0.001528	-0.01698 to 0.01393	No	ns	>0.9999
0 μM MV:OsPP1a-14 vs. 4 μM MV:WT	-0.01807	-0.03352 to -0.002611	Yes	*	0.0143
0 μM MV:OsPP1a-14 vs. 4 μM MV:OsPP1a-14	-0.03355	-0.04901 to -0.01810	Yes	****	<0.0001
0 μM MV:OsPP1a-14 vs. 4 μM MV:OsPP1a-20	-0.03505	-0.05050 to -0.01959	Yes	****	<0.0001
0 μM MV:OsPP1a-14 vs. 4 μM MV:ospp1a-8	-0.005486	-0.02094 to 0.009969	No	ns	0.9524
0 μM MV:OsPP1a-14 vs. 4 μM MV:ospp1a-23	-0.005493	-0.02095 to 0.009963	No	ns	0.9521
0 μM MV:OsPP1a-20 vs. 0 μM MV:ospp1a-8	0.001483	-0.01397 to 0.01694	No	ns	>0.9999
0 μM MV:OsPP1a-20 vs. 0 μM MV:ospp1a-23	0.001489	-0.01397 to 0.01694	No	ns	>0.9999
0 μM MV:OsPP1a-20 vs. 4 μM MV:WT	-0.01505	-0.03051 to 0.0004057	No	ns	0.0603
0 μM MV:OsPP1a-20 vs. 4 μM MV:OsPP1a-14	-0.03053	-0.04599 to -0.01508	Yes	****	<0.0001
0 μM MV:OsPP1a-20 vs. 4 μM MV:OsPP1a-20	-0.03203	-0.04749 to -0.01657	Yes	****	<0.0001
0 μM MV:OsPP1a-20 vs. 4 μM MV:ospp1a-8	-0.002469	-0.01793 to 0.01299	No	ns	0.9999
0 μM MV:OsPP1a-20 vs. 4 μM MV:ospp1a-23	-0.002476	-0.01793 to 0.01298	No	ns	0.9999
0 μM MV:ospp1a-8 vs. 0 μM MV:ospp1a-23	5.786e-06	-0.01545 to 0.01546	No	ns	>0.9999
0 μM MV:ospp1a-8 vs. 4 μM MV:WT	-0.01653	-0.03199 to -0.001077	Yes	*	0.0301
0 μM MV:ospp1a-8 vs. 4 μM MV:OsPP1a-14	-0.03202	-0.04747 to -0.01656	Yes	****	<0.0001
0 μM MV:ospp1a-8 vs. 4 μM MV:OsPP1a-20	-0.03351	-0.04897 to -0.01806	Yes	****	<0.0001
0 μM MV:ospp1a-8 vs. 4 μM MV:ospp1a-8	-0.003952	-0.01941 to 0.01150	No	ns	0.9944
0 μM MV:ospp1a-8 vs. 4 μM MV:ospp1a-23	-0.003959	-0.01941 to 0.01150	No	ns	0.9944
0 μM MV:ospp1a-23 vs. 4 μM MV:WT	-0.01654	-0.03199 to -0.001083	Yes	*	0.03
0 μM MV:ospp1a-23 vs. 4 μM MV:OsPP1a-14	-0.03202	-0.04748 to -0.01657	Yes	****	<0.0001
0 μM MV:ospp1a-23 vs. 4 μM MV:OsPP1a-20	-0.03352	-0.04897 to -0.01806	Yes	****	<0.0001
0 μM MV:ospp1a-23 vs. 4 μM MV:ospp1a-8	-0.003958	-0.01941 to 0.01150	No	ns	0.9944
0 μM MV:ospp1a-23 vs. 4 μM MV:ospp1a-23	-0.003965	-0.01942 to 0.01149	No	ns	0.9943
4 μM MV:WT vs. 4 μM MV:OsPP1a-14	-0.01548	-0.03094 to -2.904e-005	Yes	*	0.0493
4 μM MV:WT vs. 4 μM MV:OsPP1a-20	-0.01698	-0.03244 to -0.001524	Yes	*	0.0243
4 μM MV:WT vs. 4 μM MV:ospp1a-8	0.01258	-0.002875 to 0.02804	No	ns	0.1749
4 μM MV:WT vs. 4 μM MV:ospp1a-23	0.01257	-0.002882 to 0.02803	No	ns	0.1754
4 μM MV:OsPP1a-14 vs. 4 μM MV:OsPP1a-20	-0.001495	-0.01695 to 0.01396	No	ns	>0.9999
4 μM MV:OsPP1a-14 vs. 4 μM MV:ospp1a-8	0.02807	0.01261 to 0.04352	Yes	***	0.0001
4 μM MV:OsPP1a-14 vs. 4 μM MV:ospp1a-23	0.02806	0.01260 to 0.04351	Yes	***	0.0001
4 μM MV:OsPP1a-20 vs. 4 μM MV:ospp1a-8	0.02956	0.01410 to 0.04502	Yes	****	<0.0001
4 μM MV:OsPP1a-20 vs. 4 μM MV:ospp1a-23	0.02955	0.01410 to 0.04501	Yes	****	<0.0001
4 μM MV:ospp1a-8 vs. 4 μM MV:ospp1a-23	-6.603e-06	-0.01546 to 0.01545	No	ns	>0.9999
Test details	Mean 1	Mean 2	Mean diff.	SE of diff.	N1	N2	q	DF
0 μM MV:WT vs. 0 μM MV:OsPP1a-14	0.03099	0.02911	0.001879	0.004365	3	3	0.6088	20
0 μM MV:WT vs. 0 μM MV:OsPP1a-20	0.03099	0.03213	-0.001138	0.004365	3	3	0.3688	20
0 μM MV:WT vs. 0 μM MV:ospp1a-8	0.03099	0.03065	0.0003446	0.004365	3	3	0.1117	20
0 μM MV:WT vs. 0 μM MV:ospp1a-23	0.03099	0.03064	0.0003504	0.004365	3	3	0.1135	20
0 μM MV:WT vs. 4 μM MV:WT	0.03099	0.04718	-0.01619	0.004365	3	3	5.245	20
0 μM MV:WT vs. 4 μM MV:OsPP1a-14	0.03099	0.06266	-0.03167	0.004365	3	3	10.26	20
0 μM MV:WT vs. 4 μM MV:OsPP1a-20	0.03099	0.06416	-0.03317	0.004365	3	3	10.75	20
0 μM MV:WT vs. 4 μM MV:ospp1a-8	0.03099	0.0346	-0.003608	0.004365	3	3	1.169	20
0 μM MV:WT vs. 4 μM MV:ospp1a-23	0.03099	0.03461	-0.003614	0.004365	3	3	1.171	20
0 μM MV:OsPP1a-14 vs. 0 μM MV:OsPP1a-20	0.02911	0.03213	-0.003017	0.004365	3	3	0.9776	20
0 μM MV:OsPP1a-14 vs. 0 μM MV:ospp1a-8	0.02911	0.03065	-0.001534	0.004365	3	3	0.4971	20
0 μM MV:OsPP1a-14 vs. 0 μM MV:ospp1a-23	0.02911	0.03064	-0.001528	0.004365	3	3	0.4952	20
0 μM MV:OsPP1a-14 vs. 4 μM MV:WT	0.02911	0.04718	-0.01807	0.004365	3	3	5.854	20
0 μM MV:OsPP1a-14 vs. 4 μM MV:OsPP1a-14	0.02911	0.06266	-0.03355	0.004365	3	3	10.87	20
0 μM MV:OsPP1a-14 vs. 4 μM MV:OsPP1a-20	0.02911	0.06416	-0.03505	0.004365	3	3	11.36	20
0 μM MV:OsPP1a-14 vs. 4 μM MV:ospp1a-8	0.02911	0.0346	-0.005486	0.004365	3	3	1.778	20
0 μM MV:OsPP1a-14 vs. 4 μM MV:ospp1a-23	0.02911	0.03461	-0.005493	0.004365	3	3	1.78	20
0 μM MV:OsPP1a-20 vs. 0 μM MV:ospp1a-8	0.03213	0.03065	0.001483	0.004365	3	3	0.4805	20
0 μM MV:OsPP1a-20 vs. 0 μM MV:ospp1a-23	0.03213	0.03064	0.001489	0.004365	3	3	0.4824	20
0 μM MV:OsPP1a-20 vs. 4 μM MV:WT	0.03213	0.04718	-0.01505	0.004365	3	3	4.876	20
0 μM MV:OsPP1a-20 vs. 4 μM MV:OsPP1a-14	0.03213	0.06266	-0.03053	0.004365	3	3	9.894	20
0 μM MV:OsPP1a-20 vs. 4 μM MV:OsPP1a-20	0.03213	0.06416	-0.03203	0.004365	3	3	10.38	20
0 μM MV:OsPP1a-20 vs. 4 μM MV:ospp1a-8	0.03213	0.0346	-0.002469	0.004365	3	3	0.8001	20
0 μM MV:OsPP1a-20 vs. 4 μM MV:ospp1a-23	0.03213	0.03461	-0.002476	0.004365	3	3	0.8022	20
0 μM MV:ospp1a-8 vs. 0 μM MV:ospp1a-23	0.03065	0.03064	5.786e-06	0.004365	3	3	0.001875	20
0 μM MV:ospp1a-8 vs. 4 μM MV:WT	0.03065	0.04718	-0.01653	0.004365	3	3	5.357	20
0 μM MV:ospp1a-8 vs. 4 μM MV:OsPP1a-14	0.03065	0.06266	-0.03202	0.004365	3	3	10.37	20
0 μM MV:ospp1a-8 vs. 4 μM MV:OsPP1a-20	0.03065	0.06416	-0.03351	0.004365	3	3	10.86	20
0 μM MV:ospp1a-8 vs. 4 μM MV:ospp1a-8	0.03065	0.0346	-0.003952	0.004365	3	3	1.281	20
0 μM MV:ospp1a-8 vs. 4 μM MV:ospp1a-23	0.03065	0.03461	-0.003959	0.004365	3	3	1.283	20
0 μM MV:ospp1a-23 vs. 4 μM MV:WT	0.03064	0.04718	-0.01654	0.004365	3	3	5.359	20
0 μM MV:ospp1a-23 vs. 4 μM MV:OsPP1a-14	0.03064	0.06266	-0.03202	0.004365	3	3	10.38	20
0 μM MV:ospp1a-23 vs. 4 μM MV:OsPP1a-20	0.03064	0.06416	-0.03352	0.004365	3	3	10.86	20
0 μM MV:ospp1a-23 vs. 4 μM MV:ospp1a-8	0.03064	0.0346	-0.003958	0.004365	3	3	1.282	20
0 μM MV:ospp1a-23 vs. 4 μM MV:ospp1a-23	0.03064	0.03461	-0.003965	0.004365	3	3	1.285	20
4 μM MV:WT vs. 4 μM MV:OsPP1a-14	0.04718	0.06266	-0.01548	0.004365	3	3	5.017	20
4 μM MV:WT vs. 4 μM MV:OsPP1a-20	0.04718	0.06416	-0.01698	0.004365	3	3	5.502	20
4 μM MV:WT vs. 4 μM MV:ospp1a-8	0.04718	0.0346	0.01258	0.004365	3	3	4.076	20
4 μM MV:WT vs. 4 μM MV:ospp1a-23	0.04718	0.03461	0.01257	0.004365	3	3	4.074	20
4 μM MV:OsPP1a-14 vs. 4 μM MV:OsPP1a-20	0.06266	0.06416	-0.001495	0.004365	3	3	0.4844	20
4 μM MV:OsPP1a-14 vs. 4 μM MV:ospp1a-8	0.06266	0.0346	0.02807	0.004365	3	3	9.094	20
4 μM MV:OsPP1a-14 vs. 4 μM MV:ospp1a-23	0.06266	0.03461	0.02806	0.004365	3	3	9.091	20
4 μM MV:OsPP1a-20 vs. 4 μM MV:ospp1a-8	0.06416	0.0346	0.02956	0.004365	3	3	9.578	20
4 μM MV:OsPP1a-20 vs. 4 μM MV:ospp1a-23	0.06416	0.03461	0.02955	0.004365	3	3	9.576	20
4 μM MV:ospp1a-8 vs. 4 μM MV:ospp1a-23	0.0346	0.03461	-6.603e-06	0.004365	3	3	0.002139	20
Compact letter display
4 μM MV:OsPP1a-20	A
4 μM MV:OsPP1a-14	A
4 μM MV:WT	B
4 μM MV:ospp1a-23	B C
4 μM MV:ospp1a-8	B C
0 μM MV:OsPP1a-20	B C
0 μM MV:WT	C
0 μM MV:ospp1a-8	C
0 μM MV:ospp1a-23	C
0 μM MV:OsPP1a-14	C
Figure 1M
	H2O2 content of WT, OsPP1a-14, 20 and ospp1a-8, 23
Two-way ANOVA	Ordinary
Alpha	0.05
Compare cell means regardless of rows and columns
Number of families	1
Number of comparisons per family	45
Alpha	0.05
Tukey's multiple comparisons test	Mean diff.	95.00% CI of diff.	Below threshold?	Summary	Adjusted P Value
0 μM MV:WT vs. 0 μM MV:OsPP1a-14	0.06461	-0.3754 to 0.5046	No	ns	>0.9999
0 μM MV:WT vs. 0 μM MV:OsPP1a-20	0.1529	-0.2871 to 0.5929	No	ns	0.958
0 μM MV:WT vs. 0 μM MV:ospp1a-8	0.3334	-0.1066 to 0.7734	No	ns	0.2446
0 μM MV:WT vs. 0 μM MV:ospp1a-23	0.1661	-0.2738 to 0.6061	No	ns	0.9324
0 μM MV:WT vs. 4 μM MV:WT	-0.7579	-1.198 to -0.3179	Yes	***	0.0002
0 μM MV:WT vs. 4 μM MV:OsPP1a-14	-0.3025	-0.7425 to 0.1375	No	ns	0.3573
0 μM MV:WT vs. 4 μM MV:OsPP1a-20	-0.203	-0.6430 to 0.2370	No	ns	0.8171
0 μM MV:WT vs. 4 μM MV:ospp1a-8	-1.301	-1.741 to -0.8614	Yes	****	<0.0001
0 μM MV:WT vs. 4 μM MV:ospp1a-23	-1.247	-1.687 to -0.8070	Yes	****	<0.0001
0 μM MV:OsPP1a-14 vs. 0 μM MV:OsPP1a-20	0.0883	-0.3517 to 0.5283	No	ns	0.9991
0 μM MV:OsPP1a-14 vs. 0 μM MV:ospp1a-8	0.2688	-0.1712 to 0.7087	No	ns	0.5091
0 μM MV:OsPP1a-14 vs. 0 μM MV:ospp1a-23	0.1015	-0.3384 to 0.5415	No	ns	0.9974
0 μM MV:OsPP1a-14 vs. 4 μM MV:WT	-0.8225	-1.262 to -0.3825	Yes	****	<0.0001
0 μM MV:OsPP1a-14 vs. 4 μM MV:OsPP1a-14	-0.3671	-0.8071 to 0.07290	No	ns	0.1541
0 μM MV:OsPP1a-14 vs. 4 μM MV:OsPP1a-20	-0.2676	-0.7076 to 0.1724	No	ns	0.5146
0 μM MV:OsPP1a-14 vs. 4 μM MV:ospp1a-8	-1.366	-1.806 to -0.9260	Yes	****	<0.0001
0 μM MV:OsPP1a-14 vs. 4 μM MV:ospp1a-23	-1.312	-1.752 to -0.8716	Yes	****	<0.0001
0 μM MV:OsPP1a-20 vs. 0 μM MV:ospp1a-8	0.1805	-0.2595 to 0.6204	No	ns	0.8953
0 μM MV:OsPP1a-20 vs. 0 μM MV:ospp1a-23	0.01324	-0.4267 to 0.4532	No	ns	>0.9999
0 μM MV:OsPP1a-20 vs. 4 μM MV:WT	-0.9108	-1.351 to -0.4708	Yes	****	<0.0001
0 μM MV:OsPP1a-20 vs. 4 μM MV:OsPP1a-14	-0.4554	-0.8954 to -0.01540	Yes	*	0.0388
0 μM MV:OsPP1a-20 vs. 4 μM MV:OsPP1a-20	-0.3559	-0.7959 to 0.08407	No	ns	0.1805
0 μM MV:OsPP1a-20 vs. 4 μM MV:ospp1a-8	-1.454	-1.894 to -1.014	Yes	****	<0.0001
0 μM MV:OsPP1a-20 vs. 4 μM MV:ospp1a-23	-1.4	-1.840 to -0.9599	Yes	****	<0.0001
0 μM MV:ospp1a-8 vs. 0 μM MV:ospp1a-23	-0.1672	-0.6072 to 0.2728	No	ns	0.93
0 μM MV:ospp1a-8 vs. 4 μM MV:WT	-1.091	-1.531 to -0.6512	Yes	****	<0.0001
0 μM MV:ospp1a-8 vs. 4 μM MV:OsPP1a-14	-0.6358	-1.076 to -0.1959	Yes	**	0.0017
0 μM MV:ospp1a-8 vs. 4 μM MV:OsPP1a-20	-0.5364	-0.9764 to -0.09639	Yes	**	0.0097
0 μM MV:ospp1a-8 vs. 4 μM MV:ospp1a-8	-1.635	-2.075 to -1.195	Yes	****	<0.0001
0 μM MV:ospp1a-8 vs. 4 μM MV:ospp1a-23	-1.58	-2.020 to -1.140	Yes	****	<0.0001
0 μM MV:ospp1a-23 vs. 4 μM MV:WT	-0.924	-1.364 to -0.4840	Yes	****	<0.0001
0 μM MV:ospp1a-23 vs. 4 μM MV:OsPP1a-14	-0.4686	-0.9086 to -0.02864	Yes	*	0.0311
0 μM MV:ospp1a-23 vs. 4 μM MV:OsPP1a-20	-0.3692	-0.8091 to 0.07083	No	ns	0.1495
0 μM MV:ospp1a-23 vs. 4 μM MV:ospp1a-8	-1.468	-1.908 to -1.028	Yes	****	<0.0001
0 μM MV:ospp1a-23 vs. 4 μM MV:ospp1a-23	-1.413	-1.853 to -0.9731	Yes	****	<0.0001
4 μM MV:WT vs. 4 μM MV:OsPP1a-14	0.4554	0.01539 to 0.8954	Yes	*	0.0388
4 μM MV:WT vs. 4 μM MV:OsPP1a-20	0.5548	0.1149 to 0.9948	Yes	**	0.007
4 μM MV:WT vs. 4 μM MV:ospp1a-8	-0.5435	-0.9835 to -0.1035	Yes	**	0.0086
4 μM MV:WT vs. 4 μM MV:ospp1a-23	-0.4891	-0.9291 to -0.04912	Yes	*	0.022
4 μM MV:OsPP1a-14 vs. 4 μM MV:OsPP1a-20	0.09947	-0.3405 to 0.5395	No	ns	0.9977
4 μM MV:OsPP1a-14 vs. 4 μM MV:ospp1a-8	-0.9989	-1.439 to -0.5589	Yes	****	<0.0001
4 μM MV:OsPP1a-14 vs. 4 μM MV:ospp1a-23	-0.9445	-1.384 to -0.5045	Yes	****	<0.0001
4 μM MV:OsPP1a-20 vs. 4 μM MV:ospp1a-8	-1.098	-1.538 to -0.6584	Yes	****	<0.0001
4 μM MV:OsPP1a-20 vs. 4 μM MV:ospp1a-23	-1.044	-1.484 to -0.6040	Yes	****	<0.0001
4 μM MV:ospp1a-8 vs. 4 μM MV:ospp1a-23	0.05443	-0.3856 to 0.4944	No	ns	>0.9999
Test details	Mean 1	Mean 2	Mean diff.	SE of diff.	N1	N2	q	DF
0 μM MV:WT vs. 0 μM MV:OsPP1a-14	1.695	1.63	0.06461	0.1243	3	3	0.7354	20
0 μM MV:WT vs. 0 μM MV:OsPP1a-20	1.695	1.542	0.1529	0.1243	3	3	1.74	20
0 μM MV:WT vs. 0 μM MV:ospp1a-8	1.695	1.361	0.3334	0.1243	3	3	3.794	20
0 μM MV:WT vs. 0 μM MV:ospp1a-23	1.695	1.529	0.1661	0.1243	3	3	1.891	20
0 μM MV:WT vs. 4 μM MV:WT	1.695	2.453	-0.7579	0.1243	3	3	8.626	20
0 μM MV:WT vs. 4 μM MV:OsPP1a-14	1.695	1.997	-0.3025	0.1243	3	3	3.443	20
0 μM MV:WT vs. 4 μM MV:OsPP1a-20	1.695	1.898	-0.203	0.1243	3	3	2.311	20
0 μM MV:WT vs. 4 μM MV:ospp1a-8	1.695	2.996	-1.301	0.1243	3	3	14.81	20
0 μM MV:WT vs. 4 μM MV:ospp1a-23	1.695	2.942	-1.247	0.1243	3	3	14.19	20
0 μM MV:OsPP1a-14 vs. 0 μM MV:OsPP1a-20	1.63	1.542	0.0883	0.1243	3	3	1.005	20
0 μM MV:OsPP1a-14 vs. 0 μM MV:ospp1a-8	1.63	1.361	0.2688	0.1243	3	3	3.059	20
0 μM MV:OsPP1a-14 vs. 0 μM MV:ospp1a-23	1.63	1.529	0.1015	0.1243	3	3	1.156	20
0 μM MV:OsPP1a-14 vs. 4 μM MV:WT	1.63	2.453	-0.8225	0.1243	3	3	9.361	20
0 μM MV:OsPP1a-14 vs. 4 μM MV:OsPP1a-14	1.63	1.997	-0.3671	0.1243	3	3	4.178	20
0 μM MV:OsPP1a-14 vs. 4 μM MV:OsPP1a-20	1.63	1.898	-0.2676	0.1243	3	3	3.046	20
0 μM MV:OsPP1a-14 vs. 4 μM MV:ospp1a-8	1.63	2.996	-1.366	0.1243	3	3	15.55	20
0 μM MV:OsPP1a-14 vs. 4 μM MV:ospp1a-23	1.63	2.942	-1.312	0.1243	3	3	14.93	20
0 μM MV:OsPP1a-20 vs. 0 μM MV:ospp1a-8	1.542	1.361	0.1805	0.1243	3	3	2.054	20
0 μM MV:OsPP1a-20 vs. 0 μM MV:ospp1a-23	1.542	1.529	0.01324	0.1243	3	3	0.1507	20
0 μM MV:OsPP1a-20 vs. 4 μM MV:WT	1.542	2.453	-0.9108	0.1243	3	3	10.37	20
0 μM MV:OsPP1a-20 vs. 4 μM MV:OsPP1a-14	1.542	1.997	-0.4554	0.1243	3	3	5.183	20
0 μM MV:OsPP1a-20 vs. 4 μM MV:OsPP1a-20	1.542	1.898	-0.3559	0.1243	3	3	4.051	20
0 μM MV:OsPP1a-20 vs. 4 μM MV:ospp1a-8	1.542	2.996	-1.454	0.1243	3	3	16.55	20
0 μM MV:OsPP1a-20 vs. 4 μM MV:ospp1a-23	1.542	2.942	-1.4	0.1243	3	3	15.93	20
0 μM MV:ospp1a-8 vs. 0 μM MV:ospp1a-23	1.361	1.529	-0.1672	0.1243	3	3	1.903	20
0 μM MV:ospp1a-8 vs. 4 μM MV:WT	1.361	2.453	-1.091	0.1243	3	3	12.42	20
0 μM MV:ospp1a-8 vs. 4 μM MV:OsPP1a-14	1.361	1.997	-0.6358	0.1243	3	3	7.237	20
0 μM MV:ospp1a-8 vs. 4 μM MV:OsPP1a-20	1.361	1.898	-0.5364	0.1243	3	3	6.105	20
0 μM MV:ospp1a-8 vs. 4 μM MV:ospp1a-8	1.361	2.996	-1.635	0.1243	3	3	18.61	20
0 μM MV:ospp1a-8 vs. 4 μM MV:ospp1a-23	1.361	2.942	-1.58	0.1243	3	3	17.99	20
0 μM MV:ospp1a-23 vs. 4 μM MV:WT	1.529	2.453	-0.924	0.1243	3	3	10.52	20
0 μM MV:ospp1a-23 vs. 4 μM MV:OsPP1a-14	1.529	1.997	-0.4686	0.1243	3	3	5.334	20
0 μM MV:ospp1a-23 vs. 4 μM MV:OsPP1a-20	1.529	1.898	-0.3692	0.1243	3	3	4.202	20
0 μM MV:ospp1a-23 vs. 4 μM MV:ospp1a-8	1.529	2.996	-1.468	0.1243	3	3	16.7	20
0 μM MV:ospp1a-23 vs. 4 μM MV:ospp1a-23	1.529	2.942	-1.413	0.1243	3	3	16.08	20
4 μM MV:WT vs. 4 μM MV:OsPP1a-14	2.453	1.997	0.4554	0.1243	3	3	5.183	20
4 μM MV:WT vs. 4 μM MV:OsPP1a-20	2.453	1.898	0.5548	0.1243	3	3	6.315	20
4 μM MV:WT vs. 4 μM MV:ospp1a-8	2.453	2.996	-0.5435	0.1243	3	3	6.186	20
4 μM MV:WT vs. 4 μM MV:ospp1a-23	2.453	2.942	-0.4891	0.1243	3	3	5.567	20
4 μM MV:OsPP1a-14 vs. 4 μM MV:OsPP1a-20	1.997	1.898	0.09947	0.1243	3	3	1.132	20
4 μM MV:OsPP1a-14 vs. 4 μM MV:ospp1a-8	1.997	2.996	-0.9989	0.1243	3	3	11.37	20
4 μM MV:OsPP1a-14 vs. 4 μM MV:ospp1a-23	1.997	2.942	-0.9445	0.1243	3	3	10.75	20
4 μM MV:OsPP1a-20 vs. 4 μM MV:ospp1a-8	1.898	2.996	-1.098	0.1243	3	3	12.5	20
4 μM MV:OsPP1a-20 vs. 4 μM MV:ospp1a-23	1.898	2.942	-1.044	0.1243	3	3	11.88	20
4 μM MV:ospp1a-8 vs. 4 μM MV:ospp1a-23	2.996	2.942	0.05443	0.1243	3	3	0.6195	20
Compact letter display
4 μM MV:ospp1a-8	A
4 μM MV:ospp1a-23	A
4 μM MV:WT	B
4 μM MV:OsPP1a-14	C
4 μM MV:OsPP1a-20	C D
0 μM MV:WT	C E
0 μM MV:OsPP1a-14	C E
0 μM MV:OsPP1a-20	D E
0 μM MV:ospp1a-23	D E
0 μM MV:ospp1a-8	E

## Sheet: Figure 3E-H, K, L
Figure 3B
	OsPP1a activates CAT activity in vitro
One-way ANOVA	Ordinary
Alpha	0.05
Number of families	1
Number of comparisons per family	3
Alpha	0.05
Tukey's multiple comparisons test	Mean diff.	95.00% CI of diff.	Below threshold?	Summary	Adjusted P Value
CAT vs. CAT+GST	-0.004709	-0.02198 to 0.01256	No	ns	0.696	A-B
CAT vs. CAT+GST-OsPP1a	-0.03212	-0.04939 to -0.01485	Yes	**	0.003	A-C
CAT+GST vs. CAT+GST-OsPP1a	-0.02742	-0.04468 to -0.01015	Yes	**	0.0067	B-C
Test details	Mean 1	Mean 2	Mean diff.	SE of diff.	n1	n2	q	DF
CAT vs. CAT+GST	0.02901	0.03372	-0.004709	0.005628	3	3	1.183	6
CAT vs. CAT+GST-OsPP1a	0.02901	0.06114	-0.03212	0.005628	3	3	8.072	6
CAT+GST vs. CAT+GST-OsPP1a	0.03372	0.06114	-0.02742	0.005628	3	3	6.888	6
Compact letter display
CAT+GST-OsPP1a	A
CAT+GST	B
CAT	B
Figure 3E
	CAT activities of phospho-mimic and dephospho-mimic CatCs expressed and purified from recombinant E. coli
One-way ANOVA	Ordinary
Alpha	0.05
Number of families	1
Number of comparisons per family	55
Alpha	0.05
Tukey's multiple comparisons test	Mean diff.	95.00% CI of diff.	Below threshold?	Summary	Adjusted P Value
GST-CatC vs. GST-CatCT19A	-0.002795	-0.01246 to 0.006868	No	ns	0.9916	A-B
GST-CatC vs. GST-CatCT19D	-0.01635	-0.02601 to -0.006690	Yes	***	0.0002	A-C
GST-CatC vs. GST-CatCT209A	-0.002628	-0.01229 to 0.007034	No	ns	0.9947	A-D
GST-CatC vs. GST-CatCT209D	-0.003489	-0.01315 to 0.006174	No	ns	0.9609	A-E
GST-CatC vs. GST-CatCT211A	-0.006867	-0.01653 to 0.002795	No	ns	0.3346	A-F
GST-CatC vs. GST-CatCT211D	-0.02577	-0.03543 to -0.01610	Yes	****	<0.0001	A-G
GST-CatC vs. GST-CatCT292A	-0.01273	-0.02240 to -0.003070	Yes	**	0.004	A-H
GST-CatC vs. GST-CatCT292D	0.00129	-0.008373 to 0.01095	No	ns	>0.9999	A-I
GST-CatC vs. GST-CatCT19,209,211,292A	-0.007243	-0.01691 to 0.002420	No	ns	0.2697	A-J
GST-CatC vs. GST-CatCT19,209,211,292D	-0.003954	-0.01362 to 0.005708	No	ns	0.9172	A-K
GST-CatCT19A vs. GST-CatCT19D	-0.01356	-0.02322 to -0.003895	Yes	**	0.002	B-C
GST-CatCT19A vs. GST-CatCT209A	0.0001665	-0.009496 to 0.009829	No	ns	>0.9999	B-D
GST-CatCT19A vs. GST-CatCT209D	-0.0006944	-0.01036 to 0.008968	No	ns	>0.9999	B-E
GST-CatCT19A vs. GST-CatCT211A	-0.004072	-0.01374 to 0.005590	No	ns	0.9025	B-F
GST-CatCT19A vs. GST-CatCT211D	-0.02297	-0.03263 to -0.01331	Yes	****	<0.0001	B-G
GST-CatCT19A vs. GST-CatCT292A	-0.009938	-0.01960 to -0.0002753	Yes	*	0.0403	B-H
GST-CatCT19A vs. GST-CatCT292D	0.004084	-0.005578 to 0.01375	No	ns	0.9009	B-I
GST-CatCT19A vs. GST-CatCT19,209,211,292A	-0.004448	-0.01411 to 0.005214	No	ns	0.8461	B-J
GST-CatCT19A vs. GST-CatCT19,209,211,292D	-0.00116	-0.01082 to 0.008503	No	ns	>0.9999	B-K
GST-CatCT19D vs. GST-CatCT209A	0.01372	0.004061 to 0.02339	Yes	**	0.0017	C-D
GST-CatCT19D vs. GST-CatCT209D	0.01286	0.003201 to 0.02253	Yes	**	0.0036	C-E
GST-CatCT19D vs. GST-CatCT211A	0.009485	-0.0001775 to 0.01915	No	ns	0.0573	C-F
GST-CatCT19D vs. GST-CatCT211D	-0.009413	-0.01908 to 0.0002494	No	ns	0.0606	C-G
GST-CatCT19D vs. GST-CatCT292A	0.00362	-0.006043 to 0.01328	No	ns	0.9508	C-H
GST-CatCT19D vs. GST-CatCT292D	0.01764	0.007979 to 0.02730	Yes	****	<0.0001	C-I
GST-CatCT19D vs. GST-CatCT19,209,211,292A	0.009109	-0.0005534 to 0.01877	No	ns	0.0762	C-J
GST-CatCT19D vs. GST-CatCT19,209,211,292D	0.0124	0.002735 to 0.02206	Yes	**	0.0053	C-K
GST-CatCT209A vs. GST-CatCT209D	-0.0008609	-0.01052 to 0.008802	No	ns	>0.9999	D-E
GST-CatCT209A vs. GST-CatCT211A	-0.004239	-0.01390 to 0.005424	No	ns	0.8793	D-F
GST-CatCT209A vs. GST-CatCT211D	-0.02314	-0.03280 to -0.01347	Yes	****	<0.0001	D-G
GST-CatCT209A vs. GST-CatCT292A	-0.0101	-0.01977 to -0.0004418	Yes	*	0.0354	D-H
GST-CatCT209A vs. GST-CatCT292D	0.003918	-0.005745 to 0.01358	No	ns	0.9214	D-I
GST-CatCT209A vs. GST-CatCT19,209,211,292A	-0.004615	-0.01428 to 0.005048	No	ns	0.8168	D-J
GST-CatCT209A vs. GST-CatCT19,209,211,292D	-0.001326	-0.01099 to 0.008337	No	ns	>0.9999	D-K
GST-CatCT209D vs. GST-CatCT211A	-0.003378	-0.01304 to 0.006284	No	ns	0.9683	E-F
GST-CatCT209D vs. GST-CatCT211D	-0.02228	-0.03194 to -0.01261	Yes	****	<0.0001	E-G
GST-CatCT209D vs. GST-CatCT292A	-0.009243	-0.01891 to 0.0004191	No	ns	0.0689	E-H
GST-CatCT209D vs. GST-CatCT292D	0.004779	-0.004884 to 0.01444	No	ns	0.7856	E-I
GST-CatCT209D vs. GST-CatCT19,209,211,292A	-0.003754	-0.01342 to 0.005909	No	ns	0.9387	E-J
GST-CatCT209D vs. GST-CatCT19,209,211,292D	-0.0004651	-0.01013 to 0.009197	No	ns	>0.9999	E-K
GST-CatCT211A vs. GST-CatCT211D	-0.0189	-0.02856 to -0.009236	Yes	****	<0.0001	F-G
GST-CatCT211A vs. GST-CatCT292A	-0.005865	-0.01553 to 0.003797	No	ns	0.5455	F-H
GST-CatCT211A vs. GST-CatCT292D	0.008157	-0.001506 to 0.01782	No	ns	0.1504	F-I
GST-CatCT211A vs. GST-CatCT19,209,211,292A	-0.0003759	-0.01004 to 0.009287	No	ns	>0.9999	F-J
GST-CatCT211A vs. GST-CatCT19,209,211,292D	0.002913	-0.006750 to 0.01258	No	ns	0.9886	F-K
GST-CatCT211D vs. GST-CatCT292A	0.01303	0.003370 to 0.02270	Yes	**	0.0031	G-H
GST-CatCT211D vs. GST-CatCT292D	0.02705	0.01739 to 0.03672	Yes	****	<0.0001	G-I
GST-CatCT211D vs. GST-CatCT19,209,211,292A	0.01852	0.008860 to 0.02818	Yes	****	<0.0001	G-J
GST-CatCT211D vs. GST-CatCT19,209,211,292D	0.02181	0.01215 to 0.03147	Yes	****	<0.0001	G-K
GST-CatCT292A vs. GST-CatCT292D	0.01402	0.004360 to 0.02368	Yes	**	0.0013	H-I
GST-CatCT292A vs. GST-CatCT19,209,211,292A	0.00549	-0.004173 to 0.01515	No	ns	0.6318	H-J
GST-CatCT292A vs. GST-CatCT19,209,211,292D	0.008778	-0.0008842 to 0.01844	No	ns	0.0971	H-K
GST-CatCT292D vs. GST-CatCT19,209,211,292A	-0.008533	-0.01820 to 0.001130	No	ns	0.1159	I-J
GST-CatCT292D vs. GST-CatCT19,209,211,292D	-0.005244	-0.01491 to 0.004419	No	ns	0.6874	I-K
GST-CatCT19,209,211,292A vs. GST-CatCT19,209,211,292D	0.003289	-0.006374 to 0.01295	No	ns	0.9734	J-K
Test details	Mean 1	Mean 2	Mean diff.	SE of diff.	n1	n2	q	DF
GST-CatC vs. GST-CatCT19A	0.01254	0.01534	-0.002795	0.002703	3	3	1.462	22
GST-CatC vs. GST-CatCT19D	0.01254	0.02889	-0.01635	0.002703	3	3	8.556	22
GST-CatC vs. GST-CatCT209A	0.01254	0.01517	-0.002628	0.002703	3	3	1.375	22
GST-CatC vs. GST-CatCT209D	0.01254	0.01603	-0.003489	0.002703	3	3	1.825	22
GST-CatC vs. GST-CatCT211A	0.01254	0.01941	-0.006867	0.002703	3	3	3.593	22
GST-CatC vs. GST-CatCT211D	0.01254	0.03831	-0.02577	0.002703	3	3	13.48	22
GST-CatC vs. GST-CatCT292A	0.01254	0.02527	-0.01273	0.002703	3	3	6.662	22
GST-CatC vs. GST-CatCT292D	0.01254	0.01125	0.00129	0.002703	3	3	0.6748	22
GST-CatC vs. GST-CatCT19,209,211,292A	0.01254	0.01978	-0.007243	0.002703	3	3	3.79	22
GST-CatC vs. GST-CatCT19,209,211,292D	0.01254	0.01649	-0.003954	0.002703	3	3	2.069	22
GST-CatCT19A vs. GST-CatCT19D	0.01534	0.02889	-0.01356	0.002703	3	3	7.093	22
GST-CatCT19A vs. GST-CatCT209A	0.01534	0.01517	0.0001665	0.002703	3	3	0.0871	22
GST-CatCT19A vs. GST-CatCT209D	0.01534	0.01603	-0.0006944	0.002703	3	3	0.3633	22
GST-CatCT19A vs. GST-CatCT211A	0.01534	0.01941	-0.004072	0.002703	3	3	2.131	22
GST-CatCT19A vs. GST-CatCT211D	0.01534	0.03831	-0.02297	0.002703	3	3	12.02	22
GST-CatCT19A vs. GST-CatCT292A	0.01534	0.02527	-0.009938	0.002703	3	3	5.2	22
GST-CatCT19A vs. GST-CatCT292D	0.01534	0.01125	0.004084	0.002703	3	3	2.137	22
GST-CatCT19A vs. GST-CatCT19,209,211,292A	0.01534	0.01978	-0.004448	0.002703	3	3	2.327	22
GST-CatCT19A vs. GST-CatCT19,209,211,292D	0.01534	0.01649	-0.00116	0.002703	3	3	0.6067	22
GST-CatCT19D vs. GST-CatCT209A	0.02889	0.01517	0.01372	0.002703	3	3	7.181	22
GST-CatCT19D vs. GST-CatCT209D	0.02889	0.01603	0.01286	0.002703	3	3	6.73	22
GST-CatCT19D vs. GST-CatCT211A	0.02889	0.01941	0.009485	0.002703	3	3	4.963	22
GST-CatCT19D vs. GST-CatCT211D	0.02889	0.03831	-0.009413	0.002703	3	3	4.925	22
GST-CatCT19D vs. GST-CatCT292A	0.02889	0.02527	0.00362	0.002703	3	3	1.894	22
GST-CatCT19D vs. GST-CatCT292D	0.02889	0.01125	0.01764	0.002703	3	3	9.23	22
GST-CatCT19D vs. GST-CatCT19,209,211,292A	0.02889	0.01978	0.009109	0.002703	3	3	4.766	22
GST-CatCT19D vs. GST-CatCT19,209,211,292D	0.02889	0.01649	0.0124	0.002703	3	3	6.487	22
GST-CatCT209A vs. GST-CatCT209D	0.01517	0.01603	-0.0008609	0.002703	3	3	0.4504	22
GST-CatCT209A vs. GST-CatCT211A	0.01517	0.01941	-0.004239	0.002703	3	3	2.218	22
GST-CatCT209A vs. GST-CatCT211D	0.01517	0.03831	-0.02314	0.002703	3	3	12.11	22
GST-CatCT209A vs. GST-CatCT292A	0.01517	0.02527	-0.0101	0.002703	3	3	5.287	22
GST-CatCT209A vs. GST-CatCT292D	0.01517	0.01125	0.003918	0.002703	3	3	2.05	22
GST-CatCT209A vs. GST-CatCT19,209,211,292A	0.01517	0.01978	-0.004615	0.002703	3	3	2.415	22
GST-CatCT209A vs. GST-CatCT19,209,211,292D	0.01517	0.01649	-0.001326	0.002703	3	3	0.6938	22
GST-CatCT209D vs. GST-CatCT211A	0.01603	0.01941	-0.003378	0.002703	3	3	1.767	22
GST-CatCT209D vs. GST-CatCT211D	0.01603	0.03831	-0.02228	0.002703	3	3	11.66	22
GST-CatCT209D vs. GST-CatCT292A	0.01603	0.02527	-0.009243	0.002703	3	3	4.836	22
GST-CatCT209D vs. GST-CatCT292D	0.01603	0.01125	0.004779	0.002703	3	3	2.5	22
GST-CatCT209D vs. GST-CatCT19,209,211,292A	0.01603	0.01978	-0.003754	0.002703	3	3	1.964	22
GST-CatCT209D vs. GST-CatCT19,209,211,292D	0.01603	0.01649	-0.0004651	0.002703	3	3	0.2433	22
GST-CatCT211A vs. GST-CatCT211D	0.01941	0.03831	-0.0189	0.002703	3	3	9.888	22
GST-CatCT211A vs. GST-CatCT292A	0.01941	0.02527	-0.005865	0.002703	3	3	3.069	22
GST-CatCT211A vs. GST-CatCT292D	0.01941	0.01125	0.008157	0.002703	3	3	4.268	22
GST-CatCT211A vs. GST-CatCT19,209,211,292A	0.01941	0.01978	-0.0003759	0.002703	3	3	0.1967	22
GST-CatCT211A vs. GST-CatCT19,209,211,292D	0.01941	0.01649	0.002913	0.002703	3	3	1.524	22
GST-CatCT211D vs. GST-CatCT292A	0.03831	0.02527	0.01303	0.002703	3	3	6.819	22
GST-CatCT211D vs. GST-CatCT292D	0.03831	0.01125	0.02705	0.002703	3	3	14.16	22
GST-CatCT211D vs. GST-CatCT19,209,211,292A	0.03831	0.01978	0.01852	0.002703	3	3	9.691	22
GST-CatCT211D vs. GST-CatCT19,209,211,292D	0.03831	0.01649	0.02181	0.002703	3	3	11.41	22
GST-CatCT292A vs. GST-CatCT292D	0.02527	0.01125	0.01402	0.002703	3	3	7.337	22
GST-CatCT292A vs. GST-CatCT19,209,211,292A	0.02527	0.01978	0.00549	0.002703	3	3	2.872	22
GST-CatCT292A vs. GST-CatCT19,209,211,292D	0.02527	0.01649	0.008778	0.002703	3	3	4.593	22
GST-CatCT292D vs. GST-CatCT19,209,211,292A	0.01125	0.01978	-0.008533	0.002703	3	3	4.464	22
GST-CatCT292D vs. GST-CatCT19,209,211,292D	0.01125	0.01649	-0.005244	0.002703	3	3	2.744	22
GST-CatCT19,209,211,292A vs. GST-CatCT19,209,211,292D	0.01978	0.01649	0.003289	0.002703	3	3	1.721	22
Compact letter display
GST-CatCT211D	A
GST-CatCT19D	A B
GST-CatCT292A	B C
GST-CatCT19,209,211,292A	B D
GST-CatCT211A	B D
GST-CatCT19,209,211,292D	C D
GST-CatCT209D	C D
GST-CatCT19A	D
GST-CatCT209A	D
GST-CatC	D
GST-CatCT292D	D
Figure 3F
	CAT activities of △cta1 yeast mutant strains expressing phospho-mimic and dephospho-mimic CatCs with a plasmid pYES2 under the galactose-inducible conditions
One-way ANOVA	Ordinary
Alpha	0.05
Number of families	1
Number of comparisons per family	78
Alpha	0.05
Tukey's multiple comparisons test	Mean diff.	95.00% CI of diff.	Below threshold?	Summary	Adjusted P Value
W303-1A vs. △ctal	0.02487	0.01319 to 0.03656	Yes	****	<0.0001	A-B
W303-1A vs. CatC/△cta1	0.01152	-0.0001651 to 0.02321	No	ns	0.056	A-C
W303-1A vs. CatCT19A/△ctal	0.004268	-0.007418 to 0.01595	No	ns	0.9762	A-D
W303-1A vs. CatCT19D/△ctal	-0.00536	-0.01705 to 0.006327	No	ns	0.8907	A-E
W303-1A vs. CatCT209A/△ctal	-0.002501	-0.01419 to 0.009186	No	ns	0.9998	A-F
W303-1A vs. CatCT209D/△ctal	-0.00777	-0.01946 to 0.003917	No	ns	0.4637	A-G
W303-1A vs. CatCT211A/△ctal	-6.514e-06	-0.01169 to 0.01168	No	ns	>0.9999	A-H
W303-1A vs. CatCT211D/△ctal	-0.01371	-0.02540 to -0.002025	Yes	*	0.0116	A-I
W303-1A vs. CatCT292A/△ctal	-0.01834	-0.03002 to -0.006650	Yes	***	0.0003	A-J
W303-1A vs. CatCT292D/△ctal	0.0008716	-0.01081 to 0.01256	No	ns	>0.9999	A-K
W303-1A vs. CatCT19,209,211,292A/△ctal	0.003449	-0.008237 to 0.01514	No	ns	0.9958	A-L
W303-1A vs. CatCT19,209,211,292D/△ctal	0.003509	-0.008178 to 0.01520	No	ns	0.9952	A-M
△ctal vs. CatC/△cta1	-0.01335	-0.02504 to -0.001666	Yes	*	0.0152	B-C
△ctal vs. CatCT19A/△ctal	-0.02061	-0.03229 to -0.008920	Yes	****	<0.0001	B-D
△ctal vs. CatCT19D/△ctal	-0.03023	-0.04192 to -0.01855	Yes	****	<0.0001	B-E
△ctal vs. CatCT209A/△ctal	-0.02737	-0.03906 to -0.01569	Yes	****	<0.0001	B-F
△ctal vs. CatCT209D/△ctal	-0.03264	-0.04433 to -0.02096	Yes	****	<0.0001	B-G
△ctal vs. CatCT211A/△ctal	-0.02488	-0.03657 to -0.01319	Yes	****	<0.0001	B-H
△ctal vs. CatCT211D/△ctal	-0.03859	-0.05027 to -0.02690	Yes	****	<0.0001	B-I
△ctal vs. CatCT292A/△ctal	-0.04321	-0.05490 to -0.03152	Yes	****	<0.0001	B-J
△ctal vs. CatCT292D/△ctal	-0.024	-0.03569 to -0.01232	Yes	****	<0.0001	B-K
△ctal vs. CatCT19,209,211,292A/△ctal	-0.02142	-0.03311 to -0.009738	Yes	****	<0.0001	B-L
△ctal vs. CatCT19,209,211,292D/△ctal	-0.02137	-0.03305 to -0.009679	Yes	****	<0.0001	B-M
CatC/△cta1 vs. CatCT19A/△ctal	-0.007253	-0.01894 to 0.004433	No	ns	0.5641	C-D
CatC/△cta1 vs. CatCT19D/△ctal	-0.01688	-0.02857 to -0.005194	Yes	**	0.001	C-E
CatC/△cta1 vs. CatCT209A/△ctal	-0.01402	-0.02571 to -0.002335	Yes	**	0.0092	C-F
CatC/△cta1 vs. CatCT209D/△ctal	-0.01929	-0.03098 to -0.007605	Yes	***	0.0002	C-G
CatC/△cta1 vs. CatCT211A/△ctal	-0.01153	-0.02321 to 0.0001586	No	ns	0.0557	C-H
CatC/△cta1 vs. CatCT211D/△ctal	-0.02523	-0.03692 to -0.01355	Yes	****	<0.0001	C-I
CatC/△cta1 vs. CatCT292A/△ctal	-0.02986	-0.04154 to -0.01817	Yes	****	<0.0001	C-J
CatC/△cta1 vs. CatCT292D/△ctal	-0.01065	-0.02234 to 0.001037	No	ns	0.0994	C-K
CatC/△cta1 vs. CatCT19,209,211,292A/△ctal	-0.008072	-0.01976 to 0.003614	No	ns	0.408	C-L
CatC/△cta1 vs. CatCT19,209,211,292D/△ctal	-0.008013	-0.01970 to 0.003674	No	ns	0.4187	C-M
CatCT19A/△ctal vs. CatCT19D/△ctal	-0.009628	-0.02131 to 0.002059	No	ns	0.1848	D-E
CatCT19A/△ctal vs. CatCT209A/△ctal	-0.006769	-0.01846 to 0.004918	No	ns	0.6598	D-F
CatCT19A/△ctal vs. CatCT209D/△ctal	-0.01204	-0.02372 to -0.0003516	Yes	*	0.0392	D-G
CatCT19A/△ctal vs. CatCT211A/△ctal	-0.004275	-0.01596 to 0.007412	No	ns	0.976	D-H
CatCT19A/△ctal vs. CatCT211D/△ctal	-0.01798	-0.02967 to -0.006293	Yes	***	0.0004	D-I
CatCT19A/△ctal vs. CatCT292A/△ctal	-0.0226	-0.03429 to -0.01092	Yes	****	<0.0001	D-J
CatCT19A/△ctal vs. CatCT292D/△ctal	-0.003397	-0.01508 to 0.008290	No	ns	0.9964	D-K
CatCT19A/△ctal vs. CatCT19,209,211,292A/△ctal	-0.0008189	-0.01251 to 0.01087	No	ns	>0.9999	D-L
CatCT19A/△ctal vs. CatCT19,209,211,292D/△ctal	-0.0007594	-0.01245 to 0.01093	No	ns	>0.9999	D-M
CatCT19D/△ctal vs. CatCT209A/△ctal	0.002859	-0.008827 to 0.01455	No	ns	0.9993	E-F
CatCT19D/△ctal vs. CatCT209D/△ctal	-0.00241	-0.01410 to 0.009276	No	ns	0.9999	E-G
CatCT19D/△ctal vs. CatCT211A/△ctal	0.005353	-0.006333 to 0.01704	No	ns	0.8914	E-H
CatCT19D/△ctal vs. CatCT211D/△ctal	-0.008352	-0.02004 to 0.003335	No	ns	0.3595	E-I
CatCT19D/△ctal vs. CatCT292A/△ctal	-0.01298	-0.02466 to -0.001291	Yes	*	0.02	E-J
CatCT19D/△ctal vs. CatCT292D/△ctal	0.006231	-0.005455 to 0.01792	No	ns	0.7603	E-K
CatCT19D/△ctal vs. CatCT19,209,211,292A/△ctal	0.008809	-0.002878 to 0.02050	No	ns	0.2877	E-L
CatCT19D/△ctal vs. CatCT19,209,211,292D/△ctal	0.008868	-0.002818 to 0.02055	No	ns	0.2792	E-M
CatCT209A/△ctal vs. CatCT209D/△ctal	-0.005269	-0.01696 to 0.006417	No	ns	0.9011	F-G
CatCT209A/△ctal vs. CatCT211A/△ctal	0.002494	-0.009192 to 0.01418	No	ns	0.9998	F-H
CatCT209A/△ctal vs. CatCT211D/△ctal	-0.01121	-0.02290 to 0.0004755	No	ns	0.069	F-I
CatCT209A/△ctal vs. CatCT292A/△ctal	-0.01584	-0.02752 to -0.004150	Yes	**	0.0023	F-J
CatCT209A/△ctal vs. CatCT292D/△ctal	0.003372	-0.008314 to 0.01506	No	ns	0.9966	F-K
CatCT209A/△ctal vs. CatCT19,209,211,292A/△ctal	0.00595	-0.005737 to 0.01764	No	ns	0.8077	F-L
CatCT209A/△ctal vs. CatCT19,209,211,292D/△ctal	0.006009	-0.005677 to 0.01770	No	ns	0.7981	F-M
CatCT209D/△ctal vs. CatCT211A/△ctal	0.007763	-0.003923 to 0.01945	No	ns	0.4649	G-H
CatCT209D/△ctal vs. CatCT211D/△ctal	-0.005942	-0.01763 to 0.005745	No	ns	0.809	G-I
CatCT209D/△ctal vs. CatCT292A/△ctal	-0.01057	-0.02225 to 0.001120	No	ns	0.1048	G-J
CatCT209D/△ctal vs. CatCT292D/△ctal	0.008641	-0.003045 to 0.02033	No	ns	0.3129	G-K
CatCT209D/△ctal vs. CatCT19,209,211,292A/△ctal	0.01122	-0.0004673 to 0.02291	No	ns	0.0686	G-L
CatCT209D/△ctal vs. CatCT19,209,211,292D/△ctal	0.01128	-0.0004078 to 0.02296	No	ns	0.0659	G-M
CatCT211A/△ctal vs. CatCT211D/△ctal	-0.0137	-0.02539 to -0.002018	Yes	*	0.0117	H-I
CatCT211A/△ctal vs. CatCT292A/△ctal	-0.01833	-0.03002 to -0.006644	Yes	***	0.0003	H-J
CatCT211A/△ctal vs. CatCT292D/△ctal	0.0008781	-0.01081 to 0.01256	No	ns	>0.9999	H-K
CatCT211A/△ctal vs. CatCT19,209,211,292A/△ctal	0.003456	-0.008231 to 0.01514	No	ns	0.9958	H-L
CatCT211A/△ctal vs. CatCT19,209,211,292D/△ctal	0.003515	-0.008171 to 0.01520	No	ns	0.9951	H-M
CatCT211D/△ctal vs. CatCT292A/△ctal	-0.004625	-0.01631 to 0.007061	No	ns	0.9575	I-J
CatCT211D/△ctal vs. CatCT292D/△ctal	0.01458	0.002897 to 0.02627	Yes	**	0.006	I-K
CatCT211D/△ctal vs. CatCT19,209,211,292A/△ctal	0.01716	0.005474 to 0.02885	Yes	***	0.0008	I-L
CatCT211D/△ctal vs. CatCT19,209,211,292D/△ctal	0.01722	0.005534 to 0.02891	Yes	***	0.0008	I-M
CatCT292A/△ctal vs. CatCT292D/△ctal	0.01921	0.007522 to 0.03089	Yes	***	0.0002	J-K
CatCT292A/△ctal vs. CatCT19,209,211,292A/△ctal	0.02179	0.01010 to 0.03347	Yes	****	<0.0001	J-L
CatCT292A/△ctal vs. CatCT19,209,211,292D/△ctal	0.02185	0.01016 to 0.03353	Yes	****	<0.0001	J-M
CatCT292D/△ctal vs. CatCT19,209,211,292A/△ctal	0.002578	-0.009109 to 0.01426	No	ns	0.9997	K-L
CatCT292D/△ctal vs. CatCT19,209,211,292D/△ctal	0.002637	-0.009049 to 0.01432	No	ns	0.9997	K-M
CatCT19,209,211,292A/△ctal vs. CatCT19,209,211,292D/△ctal	5.944e-05	-0.01163 to 0.01175	No	ns	>0.9999	L-M
Test details	Mean 1	Mean 2	Mean diff.	SE of diff.	n1	n2	q	DF
W303-1A vs. △ctal	0.04048	0.01561	0.02487	0.003216	3	3	10.94	26
W303-1A vs. CatC/△cta1	0.04048	0.02896	0.01152	0.003216	3	3	5.067	26
W303-1A vs. CatCT19A/△ctal	0.04048	0.03622	0.004268	0.003216	3	3	1.877	26
W303-1A vs. CatCT19D/△ctal	0.04048	0.04584	-0.00536	0.003216	3	3	2.357	26
W303-1A vs. CatCT209A/△ctal	0.04048	0.04298	-0.002501	0.003216	3	3	1.1	26
W303-1A vs. CatCT209D/△ctal	0.04048	0.04825	-0.00777	0.003216	3	3	3.417	26
W303-1A vs. CatCT211A/△ctal	0.04048	0.04049	-6.514e-06	0.003216	3	3	0.002865	26
W303-1A vs. CatCT211D/△ctal	0.04048	0.0542	-0.01371	0.003216	3	3	6.03	26
W303-1A vs. CatCT292A/△ctal	0.04048	0.05882	-0.01834	0.003216	3	3	8.064	26
W303-1A vs. CatCT292D/△ctal	0.04048	0.03961	0.0008716	0.003216	3	3	0.3833	26
W303-1A vs. CatCT19,209,211,292A/△ctal	0.04048	0.03703	0.003449	0.003216	3	3	1.517	26
W303-1A vs. CatCT19,209,211,292D/△ctal	0.04048	0.03698	0.003509	0.003216	3	3	1.543	26
△ctal vs. CatC/△cta1	0.01561	0.02896	-0.01335	0.003216	3	3	5.872	26
△ctal vs. CatCT19A/△ctal	0.01561	0.03622	-0.02061	0.003216	3	3	9.062	26
△ctal vs. CatCT19D/△ctal	0.01561	0.04584	-0.03023	0.003216	3	3	13.3	26
△ctal vs. CatCT209A/△ctal	0.01561	0.04298	-0.02737	0.003216	3	3	12.04	26
△ctal vs. CatCT209D/△ctal	0.01561	0.04825	-0.03264	0.003216	3	3	14.36	26
△ctal vs. CatCT211A/△ctal	0.01561	0.04049	-0.02488	0.003216	3	3	10.94	26
△ctal vs. CatCT211D/△ctal	0.01561	0.0542	-0.03859	0.003216	3	3	16.97	26
△ctal vs. CatCT292A/△ctal	0.01561	0.05882	-0.04321	0.003216	3	3	19	26
△ctal vs. CatCT292D/△ctal	0.01561	0.03961	-0.024	0.003216	3	3	10.56	26
△ctal vs. CatCT19,209,211,292A/△ctal	0.01561	0.03703	-0.02142	0.003216	3	3	9.422	26
△ctal vs. CatCT19,209,211,292D/△ctal	0.01561	0.03698	-0.02137	0.003216	3	3	9.396	26
CatC/△cta1 vs. CatCT19A/△ctal	0.02896	0.03622	-0.007253	0.003216	3	3	3.19	26
CatC/△cta1 vs. CatCT19D/△ctal	0.02896	0.04584	-0.01688	0.003216	3	3	7.424	26
CatC/△cta1 vs. CatCT209A/△ctal	0.02896	0.04298	-0.01402	0.003216	3	3	6.166	26
CatC/△cta1 vs. CatCT209D/△ctal	0.02896	0.04825	-0.01929	0.003216	3	3	8.484	26
CatC/△cta1 vs. CatCT211A/△ctal	0.02896	0.04049	-0.01153	0.003216	3	3	5.07	26
CatC/△cta1 vs. CatCT211D/△ctal	0.02896	0.0542	-0.02523	0.003216	3	3	11.1	26
CatC/△cta1 vs. CatCT292A/△ctal	0.02896	0.05882	-0.02986	0.003216	3	3	13.13	26
CatC/△cta1 vs. CatCT292D/△ctal	0.02896	0.03961	-0.01065	0.003216	3	3	4.683	26
CatC/△cta1 vs. CatCT19,209,211,292A/△ctal	0.02896	0.03703	-0.008072	0.003216	3	3	3.55	26
CatC/△cta1 vs. CatCT19,209,211,292D/△ctal	0.02896	0.03698	-0.008013	0.003216	3	3	3.524	26
CatCT19A/△ctal vs. CatCT19D/△ctal	0.03622	0.04584	-0.009628	0.003216	3	3	4.234	26
CatCT19A/△ctal vs. CatCT209A/△ctal	0.03622	0.04298	-0.006769	0.003216	3	3	2.977	26
CatCT19A/△ctal vs. CatCT209D/△ctal	0.03622	0.04825	-0.01204	0.003216	3	3	5.294	26
CatCT19A/△ctal vs. CatCT211A/△ctal	0.03622	0.04049	-0.004275	0.003216	3	3	1.88	26
CatCT19A/△ctal vs. CatCT211D/△ctal	0.03622	0.0542	-0.01798	0.003216	3	3	7.907	26
CatCT19A/△ctal vs. CatCT292A/△ctal	0.03622	0.05882	-0.0226	0.003216	3	3	9.941	26
CatCT19A/△ctal vs. CatCT292D/△ctal	0.03622	0.03961	-0.003397	0.003216	3	3	1.494	26
CatCT19A/△ctal vs. CatCT19,209,211,292A/△ctal	0.03622	0.03703	-0.0008189	0.003216	3	3	0.3601	26
CatCT19A/△ctal vs. CatCT19,209,211,292D/△ctal	0.03622	0.03698	-0.0007594	0.003216	3	3	0.334	26
CatCT19D/△ctal vs. CatCT209A/△ctal	0.04584	0.04298	0.002859	0.003216	3	3	1.257	26
CatCT19D/△ctal vs. CatCT209D/△ctal	0.04584	0.04825	-0.00241	0.003216	3	3	1.06	26
CatCT19D/△ctal vs. CatCT211A/△ctal	0.04584	0.04049	0.005353	0.003216	3	3	2.354	26
CatCT19D/△ctal vs. CatCT211D/△ctal	0.04584	0.0542	-0.008352	0.003216	3	3	3.673	26
CatCT19D/△ctal vs. CatCT292A/△ctal	0.04584	0.05882	-0.01298	0.003216	3	3	5.707	26
CatCT19D/△ctal vs. CatCT292D/△ctal	0.04584	0.03961	0.006231	0.003216	3	3	2.74	26
CatCT19D/△ctal vs. CatCT19,209,211,292A/△ctal	0.04584	0.03703	0.008809	0.003216	3	3	3.874	26
CatCT19D/△ctal vs. CatCT19,209,211,292D/△ctal	0.04584	0.03698	0.008868	0.003216	3	3	3.9	26
CatCT209A/△ctal vs. CatCT209D/△ctal	0.04298	0.04825	-0.005269	0.003216	3	3	2.317	26
CatCT209A/△ctal vs. CatCT211A/△ctal	0.04298	0.04049	0.002494	0.003216	3	3	1.097	26
CatCT209A/△ctal vs. CatCT211D/△ctal	0.04298	0.0542	-0.01121	0.003216	3	3	4.93	26
CatCT209A/△ctal vs. CatCT292A/△ctal	0.04298	0.05882	-0.01584	0.003216	3	3	6.964	26
CatCT209A/△ctal vs. CatCT292D/△ctal	0.04298	0.03961	0.003372	0.003216	3	3	1.483	26
CatCT209A/△ctal vs. CatCT19,209,211,292A/△ctal	0.04298	0.03703	0.00595	0.003216	3	3	2.617	26
CatCT209A/△ctal vs. CatCT19,209,211,292D/△ctal	0.04298	0.03698	0.006009	0.003216	3	3	2.643	26
CatCT209D/△ctal vs. CatCT211A/△ctal	0.04825	0.04049	0.007763	0.003216	3	3	3.414	26
CatCT209D/△ctal vs. CatCT211D/△ctal	0.04825	0.0542	-0.005942	0.003216	3	3	2.613	26
CatCT209D/△ctal vs. CatCT292A/△ctal	0.04825	0.05882	-0.01057	0.003216	3	3	4.647	26
CatCT209D/△ctal vs. CatCT292D/△ctal	0.04825	0.03961	0.008641	0.003216	3	3	3.8	26
CatCT209D/△ctal vs. CatCT19,209,211,292A/△ctal	0.04825	0.03703	0.01122	0.003216	3	3	4.934	26
CatCT209D/△ctal vs. CatCT19,209,211,292D/△ctal	0.04825	0.03698	0.01128	0.003216	3	3	4.96	26
CatCT211A/△ctal vs. CatCT211D/△ctal	0.04049	0.0542	-0.0137	0.003216	3	3	6.027	26
CatCT211A/△ctal vs. CatCT292A/△ctal	0.04049	0.05882	-0.01833	0.003216	3	3	8.061	26
CatCT211A/△ctal vs. CatCT292D/△ctal	0.04049	0.03961	0.0008781	0.003216	3	3	0.3861	26
CatCT211A/△ctal vs. CatCT19,209,211,292A/△ctal	0.04049	0.03703	0.003456	0.003216	3	3	1.52	26
CatCT211A/△ctal vs. CatCT19,209,211,292D/△ctal	0.04049	0.03698	0.003515	0.003216	3	3	1.546	26
CatCT211D/△ctal vs. CatCT292A/△ctal	0.0542	0.05882	-0.004625	0.003216	3	3	2.034	26
CatCT211D/△ctal vs. CatCT292D/△ctal	0.0542	0.03961	0.01458	0.003216	3	3	6.413	26
CatCT211D/△ctal vs. CatCT19,209,211,292A/△ctal	0.0542	0.03703	0.01716	0.003216	3	3	7.547	26
CatCT211D/△ctal vs. CatCT19,209,211,292D/△ctal	0.0542	0.03698	0.01722	0.003216	3	3	7.573	26
CatCT292A/△ctal vs. CatCT292D/△ctal	0.05882	0.03961	0.01921	0.003216	3	3	8.447	26
CatCT292A/△ctal vs. CatCT19,209,211,292A/△ctal	0.05882	0.03703	0.02179	0.003216	3	3	9.581	26
CatCT292A/△ctal vs. CatCT19,209,211,292D/△ctal	0.05882	0.03698	0.02185	0.003216	3	3	9.607	26
CatCT292D/△ctal vs. CatCT19,209,211,292A/△ctal	0.03961	0.03703	0.002578	0.003216	3	3	1.134	26
CatCT292D/△ctal vs. CatCT19,209,211,292D/△ctal	0.03961	0.03698	0.002637	0.003216	3	3	1.16	26
CatCT19,209,211,292A/△ctal vs. CatCT19,209,211,292D/△ctal	0.03703	0.03698	5.944e-05	0.003216	3	3	0.02614	26
Compact letter display
CatCT292A/△ctal	A
CatCT211D/△ctal	A B
CatCT209D/△ctal	A C
CatCT19D/△ctal	B C D
CatCT209A/△ctal	B C D
CatCT211A/△ctal	C E
W303-1A	C E
CatCT292D/△ctal	C E
CatCT19,209,211,292A/△ctal	C E
CatCT19,209,211,292D/△ctal	C E
CatCT19A/△ctal	D E
CatC/△cta1	E
△ctal	F
Figure 3G
	Dephosphorylation of CatC at Thr-292 activates its CAT activity in vitro.
One-way ANOVA	Ordinary
Alpha	0.05
Number of families	1
Number of comparisons per family	15
Alpha	0.05
Tukey's multiple comparisons test	Mean diff.	95.00% CI of diff.	Below threshold?	Summary	Adjusted P Value
GST-CatC vs. GST-CatC+GST-OsPP1a	-0.2205	-0.6322 to 0.1912	No	ns	0.5006	A-B
GST-CatC vs. GST-CatCT292A	-1.771	-2.182 to -1.359	Yes	****	<0.0001	A-C
GST-CatC vs. GST-CatCT292A+GST-OsPP1a	-1.771	-2.182 to -1.359	Yes	****	<0.0001	A-D
GST-CatC vs. GST-CatCT292D	-0.2157	-0.6274 to 0.1960	No	ns	0.5223	A-E
GST-CatC vs. GST-CatCT292D+GST-OsPP1a	-0.1203	-0.5320 to 0.2914	No	ns	0.9154	A-F
GST-CatC+GST-OsPP1a vs. GST-CatCT292A	-1.55	-1.962 to -1.138	Yes	****	<0.0001	B-C
GST-CatC+GST-OsPP1a vs. GST-CatCT292A+GST-OsPP1a	-1.55	-1.962 to -1.138	Yes	****	<0.0001	B-D
GST-CatC+GST-OsPP1a vs. GST-CatCT292D	0.004795	-0.4069 to 0.4165	No	ns	>0.9999	B-E
GST-CatC+GST-OsPP1a vs. GST-CatCT292D+GST-OsPP1a	0.1002	-0.3115 to 0.5119	No	ns	0.9585	B-F
GST-CatCT292A vs. GST-CatCT292A+GST-OsPP1a	0	-0.4117 to 0.4117	No	ns	>0.9999	C-D
GST-CatCT292A vs. GST-CatCT292D	1.555	1.143 to 1.967	Yes	****	<0.0001	C-E
GST-CatCT292A vs. GST-CatCT292D+GST-OsPP1a	1.65	1.239 to 2.062	Yes	****	<0.0001	C-F
GST-CatCT292A+GST-OsPP1a vs. GST-CatCT292D	1.555	1.143 to 1.967	Yes	****	<0.0001	D-E
GST-CatCT292A+GST-OsPP1a vs. GST-CatCT292D+GST-OsPP1a	1.65	1.239 to 2.062	Yes	****	<0.0001	D-F
GST-CatCT292D vs. GST-CatCT292D+GST-OsPP1a	0.09542	-0.3163 to 0.5071	No	ns	0.9661	E-F
Test details	Mean 1	Mean 2	Mean diff.	SE of diff.	n1	n2	q	DF
GST-CatC vs. GST-CatC+GST-OsPP1a	1	1.22	-0.2205	0.1226	3	3	2.544	12
GST-CatC vs. GST-CatCT292A	1	2.771	-1.771	0.1226	3	3	20.43	12
GST-CatC vs. GST-CatCT292A+GST-OsPP1a	1	2.771	-1.771	0.1226	3	3	20.43	12
GST-CatC vs. GST-CatCT292D	1	1.216	-0.2157	0.1226	3	3	2.489	12
GST-CatC vs. GST-CatCT292D+GST-OsPP1a	1	1.12	-0.1203	0.1226	3	3	1.388	12
GST-CatC+GST-OsPP1a vs. GST-CatCT292A	1.22	2.771	-1.55	0.1226	3	3	17.89	12
GST-CatC+GST-OsPP1a vs. GST-CatCT292A+GST-OsPP1a	1.22	2.771	-1.55	0.1226	3	3	17.89	12
GST-CatC+GST-OsPP1a vs. GST-CatCT292D	1.22	1.216	0.004795	0.1226	3	3	0.05533	12
GST-CatC+GST-OsPP1a vs. GST-CatCT292D+GST-OsPP1a	1.22	1.12	0.1002	0.1226	3	3	1.156	12
GST-CatCT292A vs. GST-CatCT292A+GST-OsPP1a	2.771	2.771	0	0.1226	3	3	0	12
GST-CatCT292A vs. GST-CatCT292D	2.771	1.216	1.555	0.1226	3	3	17.94	12
GST-CatCT292A vs. GST-CatCT292D+GST-OsPP1a	2.771	1.12	1.65	0.1226	3	3	19.04	12
GST-CatCT292A+GST-OsPP1a vs. GST-CatCT292D	2.771	1.216	1.555	0.1226	3	3	17.94	12
GST-CatCT292A+GST-OsPP1a vs. GST-CatCT292D+GST-OsPP1a	2.771	1.12	1.65	0.1226	3	3	19.04	12
GST-CatCT292D vs. GST-CatCT292D+GST-OsPP1a	1.216	1.12	0.09542	0.1226	3	3	1.101	12
Compact letter display
GST-CatCT292A	A
GST-CatCT292A+GST-OsPP1a	A
GST-CatC+GST-OsPP1a	B
GST-CatCT292D	B
GST-CatCT292D+GST-OsPP1a	B
GST-CatC	B
Figure 3H
	OsPP1a specifically dephosphorylates CatC at Thr-292 and activates CAT activity.
One-way ANOVA	Ordinary
Alpha	0.05
Number of families	1
Number of comparisons per family	15
Alpha	0.05
Tukey's multiple comparisons test	Mean diff.	95.00% CI of diff.	Below threshold?	Summary	Adjusted P Value
FLAG-CatC vs. FLAG-CatC+GST-OsPP1a	-0.6518	-1.065 to -0.2389	Yes	**	0.002	A-B
FLAG-CatC vs. FLAG-CatCT292A	-1.565	-1.978 to -1.152	Yes	****	<0.0001	A-C
FLAG-CatC vs. FLAG-CatCT292A+GST-OsPP1a	-1.446	-1.859 to -1.033	Yes	****	<0.0001	A-D
FLAG-CatC vs. FLAG-CatCT292D	-0.1647	-0.5776 to 0.2482	No	ns	0.7592	A-E
FLAG-CatC vs. FLAG-CatCT292D+GST-OsPP1a	-0.1728	-0.5857 to 0.2401	No	ns	0.7235	A-F
FLAG-CatC+GST-OsPP1a vs. FLAG-CatCT292A	-0.9133	-1.326 to -0.5005	Yes	****	<0.0001	B-C
FLAG-CatC+GST-OsPP1a vs. FLAG-CatCT292A+GST-OsPP1a	-0.794	-1.207 to -0.3811	Yes	***	0.0003	B-D
FLAG-CatC+GST-OsPP1a vs. FLAG-CatCT292D	0.4871	0.07424 to 0.9000	Yes	*	0.0181	B-E
FLAG-CatC+GST-OsPP1a vs. FLAG-CatCT292D+GST-OsPP1a	0.479	0.06612 to 0.8919	Yes	*	0.0202	B-F
FLAG-CatCT292A vs. FLAG-CatCT292A+GST-OsPP1a	0.1193	-0.2936 to 0.5322	No	ns	0.9188	C-D
FLAG-CatCT292A vs. FLAG-CatCT292D	1.4	0.9876 to 1.813	Yes	****	<0.0001	C-E
FLAG-CatCT292A vs. FLAG-CatCT292D+GST-OsPP1a	1.392	0.9794 to 1.805	Yes	****	<0.0001	C-F
FLAG-CatCT292A+GST-OsPP1a vs. FLAG-CatCT292D	1.281	0.8683 to 1.694	Yes	****	<0.0001	D-E
FLAG-CatCT292A+GST-OsPP1a vs. FLAG-CatCT292D+GST-OsPP1a	1.273	0.8601 to 1.686	Yes	****	<0.0001	D-F
FLAG-CatCT292D vs. FLAG-CatCT292D+GST-OsPP1a	-0.008126	-0.4210 to 0.4048	No	ns	>0.9999	E-F
Test details	Mean 1	Mean 2	Mean diff.	SE of diff.	n1	n2	q	DF
FLAG-CatC vs. FLAG-CatC+GST-OsPP1a	1	1.652	-0.6518	0.1229	3	3	7.499	12
FLAG-CatC vs. FLAG-CatCT292A	1	2.565	-1.565	0.1229	3	3	18.01	12
FLAG-CatC vs. FLAG-CatCT292A+GST-OsPP1a	1	2.446	-1.446	0.1229	3	3	16.63	12
FLAG-CatC vs. FLAG-CatCT292D	1	1.165	-0.1647	0.1229	3	3	1.895	12
FLAG-CatC vs. FLAG-CatCT292D+GST-OsPP1a	1	1.173	-0.1728	0.1229	3	3	1.988	12
FLAG-CatC+GST-OsPP1a vs. FLAG-CatCT292A	1.652	2.565	-0.9133	0.1229	3	3	10.51	12
FLAG-CatC+GST-OsPP1a vs. FLAG-CatCT292A+GST-OsPP1a	1.652	2.446	-0.794	0.1229	3	3	9.135	12
FLAG-CatC+GST-OsPP1a vs. FLAG-CatCT292D	1.652	1.165	0.4871	0.1229	3	3	5.604	12
FLAG-CatC+GST-OsPP1a vs. FLAG-CatCT292D+GST-OsPP1a	1.652	1.173	0.479	0.1229	3	3	5.511	12
FLAG-CatCT292A vs. FLAG-CatCT292A+GST-OsPP1a	2.565	2.446	0.1193	0.1229	3	3	1.373	12
FLAG-CatCT292A vs. FLAG-CatCT292D	2.565	1.165	1.4	0.1229	3	3	16.11	12
FLAG-CatCT292A vs. FLAG-CatCT292D+GST-OsPP1a	2.565	1.173	1.392	0.1229	3	3	16.02	12
FLAG-CatCT292A+GST-OsPP1a vs. FLAG-CatCT292D	2.446	1.165	1.281	0.1229	3	3	14.74	12
FLAG-CatCT292A+GST-OsPP1a vs. FLAG-CatCT292D+GST-OsPP1a	2.446	1.173	1.273	0.1229	3	3	14.65	12
FLAG-CatCT292D vs. FLAG-CatCT292D+GST-OsPP1a	1.165	1.173	-0.008126	0.1229	3	3	0.09349	12
Compact letter display
FLAG-CatCT292A	A
FLAG-CatCT292A+GST-OsPP1a	A
FLAG-CatC+GST-OsPP1a	B
FLAG-CatCT292D+GST-OsPP1a	C
FLAG-CatCT292D	C
FLAG-CatC	C
Figure 3K
	Survival rates of WT, catc-21, catc CatCT292A-27,33 and catc CatCT292D-44,40
One-way ANOVA	Ordinary
Alpha	0.05
Tukey's multiple comparisons test	Mean diff.	95.00% CI of diff.	Below threshold?	Summary	Adjusted P Value
WT vs. catc-21	14.33	1.895 to 26.77	Yes	*	0.0211	A-B
WT vs. catc CatCT292A-27	-19.83	-32.27 to -7.395	Yes	**	0.0018	A-C
WT vs. catc CatCT292A-33	-20.67	-33.11 to -8.228	Yes	**	0.0013	A-D
WT vs. catc CatCT292D-44	-5.667	-18.11 to 6.772	No	ns	0.6535	A-E
WT vs. catc CatCT292D-40	-5.667	-18.11 to 6.772	No	ns	0.6535	A-F
catc-21 vs. catc CatCT292A-27	-34.17	-46.61 to -21.73	Yes	****	<0.0001	B-C
catc-21 vs. catc CatCT292A-33	-35	-47.44 to -22.56	Yes	****	<0.0001	B-D
catc-21 vs. catc CatCT292D-44	-20	-32.44 to -7.562	Yes	**	0.0017	B-E
catc-21 vs. catc CatCT292D-40	-20	-32.44 to -7.562	Yes	**	0.0017	B-F
catc CatCT292A-27 vs. catc CatCT292A-33	-0.8333	-13.27 to 11.61	No	ns	0.9999	C-D
catc CatCT292A-27 vs. catc CatCT292D-44	14.17	1.728 to 26.61	Yes	*	0.0228	C-E
catc CatCT292A-27 vs. catc CatCT292D-40	14.17	1.728 to 26.61	Yes	*	0.0228	C-F
catc CatCT292A-33 vs. catc CatCT292D-44	15	2.562 to 27.44	Yes	*	0.0156	D-E
catc CatCT292A-33 vs. catc CatCT292D-40	15	2.562 to 27.44	Yes	*	0.0156	D-F
catc CatCT292D-44 vs. catc CatCT292D-40	0	-12.44 to 12.44	No	ns	>0.9999	E-F
Test details	Mean 1	Mean 2	Mean diff.	SE of diff.	n1	n2	q	DF
WT vs. catc-21	32.67	18.33	14.33	3.703	3	3	5.474	12
WT vs. catc CatCT292A-27	32.67	52.5	-19.83	3.703	3	3	7.574	12
WT vs. catc CatCT292A-33	32.67	53.33	-20.67	3.703	3	3	7.893	12
WT vs. catc CatCT292D-44	32.67	38.33	-5.667	3.703	3	3	2.164	12
WT vs. catc CatCT292D-40	32.67	38.33	-5.667	3.703	3	3	2.164	12
catc-21 vs. catc CatCT292A-27	18.33	52.5	-34.17	3.703	3	3	13.05	12
catc-21 vs. catc CatCT292A-33	18.33	53.33	-35	3.703	3	3	13.37	12
catc-21 vs. catc CatCT292D-44	18.33	38.33	-20	3.703	3	3	7.638	12
catc-21 vs. catc CatCT292D-40	18.33	38.33	-20	3.703	3	3	7.638	12
catc CatCT292A-27 vs. catc CatCT292A-33	52.5	53.33	-0.8333	3.703	3	3	0.3182	12
catc CatCT292A-27 vs. catc CatCT292D-44	52.5	38.33	14.17	3.703	3	3	5.41	12
catc CatCT292A-27 vs. catc CatCT292D-40	52.5	38.33	14.17	3.703	3	3	5.41	12
catc CatCT292A-33 vs. catc CatCT292D-44	53.33	38.33	15	3.703	3	3	5.728	12
catc CatCT292A-33 vs. catc CatCT292D-40	53.33	38.33	15	3.703	3	3	5.728	12
catc CatCT292D-44 vs. catc CatCT292D-40	38.33	38.33	0	3.703	3	3	0	12
Compact letter display
catc CatCT292A-33	A
catc CatCT292A-27	A
catc CatCT292D-44	B
catc CatCT292D-40	B
WT	B
catc-21	C
Figure 3L
	Survival rates of WT, ospp1a-23, ospp1a CatCT292A-12,2 and ospp1a CatCT292D-8,5
One-way ANOVA	Ordinary
Alpha	0.05
Number of families	1
Number of comparisons per family	15
Alpha	0.05
Tukey's multiple comparisons test	Mean diff.	95.00% CI of diff.	Below threshold?	Summary	Adjusted P Value
WT vs. ospp1a-23	9.167	0.5000 to 17.83	Yes	*	0.0361	A-B
WT vs. ospp1a CatCT292A-12	-15	-23.67 to -6.333	Yes	***	0.0009	A-C
WT vs. ospp1a CatCT292A-2	-10.5	-19.17 to -1.833	Yes	*	0.0151	A-D
WT vs. ospp1a CatCT292D-8	-1.667	-10.33 to 7.000	No	ns	0.9848	A-E
WT vs. ospp1a CatCT292D-5	0	-8.667 to 8.667	No	ns	>0.9999	A-F
ospp1a-23 vs. ospp1a CatCT292A-12	-24.17	-32.83 to -15.50	Yes	****	<0.0001	B-C
ospp1a-23 vs. ospp1a CatCT292A-2	-19.67	-28.33 to -11.00	Yes	****	<0.0001	B-D
ospp1a-23 vs. ospp1a CatCT292D-8	-10.83	-19.50 to -2.167	Yes	*	0.0121	B-E
ospp1a-23 vs. ospp1a CatCT292D-5	-9.167	-17.83 to -0.5000	Yes	*	0.0361	B-F
ospp1a CatCT292A-12 vs. ospp1a CatCT292A-2	4.5	-4.167 to 13.17	No	ns	0.5312	C-D
ospp1a CatCT292A-12 vs. ospp1a CatCT292D-8	13.33	4.667 to 22.00	Yes	**	0.0025	C-E
ospp1a CatCT292A-12 vs. ospp1a CatCT292D-5	15	6.333 to 23.67	Yes	***	0.0009	C-F
ospp1a CatCT292A-2 vs. ospp1a CatCT292D-8	8.833	0.1667 to 17.50	Yes	*	0.0449	D-E
ospp1a CatCT292A-2 vs. ospp1a CatCT292D-5	10.5	1.833 to 19.17	Yes	*	0.0151	D-F
ospp1a CatCT292D-8 vs. ospp1a CatCT292D-5	1.667	-7.000 to 10.33	No	ns	0.9848	E-F
Test details	Mean 1	Mean 2	Mean diff.	SE of diff.	n1	n2	q	DF
WT vs. ospp1a-23	37.5	28.33	9.167	2.58	3	3	5.024	12
WT vs. ospp1a CatCT292A-12	37.5	52.5	-15	2.58	3	3	8.222	12
WT vs. ospp1a CatCT292A-2	37.5	48	-10.5	2.58	3	3	5.755	12
WT vs. ospp1a CatCT292D-8	37.5	39.17	-1.667	2.58	3	3	0.9135	12
WT vs. ospp1a CatCT292D-5	37.5	37.5	0	2.58	3	3	0	12
ospp1a-23 vs. ospp1a CatCT292A-12	28.33	52.5	-24.17	2.58	3	3	13.25	12
ospp1a-23 vs. ospp1a CatCT292A-2	28.33	48	-19.67	2.58	3	3	10.78	12
ospp1a-23 vs. ospp1a CatCT292D-8	28.33	39.17	-10.83	2.58	3	3	5.938	12
ospp1a-23 vs. ospp1a CatCT292D-5	28.33	37.5	-9.167	2.58	3	3	5.024	12
ospp1a CatCT292A-12 vs. ospp1a CatCT292A-2	52.5	48	4.5	2.58	3	3	2.466	12
ospp1a CatCT292A-12 vs. ospp1a CatCT292D-8	52.5	39.17	13.33	2.58	3	3	7.308	12
ospp1a CatCT292A-12 vs. ospp1a CatCT292D-5	52.5	37.5	15	2.58	3	3	8.222	12
ospp1a CatCT292A-2 vs. ospp1a CatCT292D-8	48	39.17	8.833	2.58	3	3	4.842	12
ospp1a CatCT292A-2 vs. ospp1a CatCT292D-5	48	37.5	10.5	2.58	3	3	5.755	12
ospp1a CatCT292D-8 vs. ospp1a CatCT292D-5	39.17	37.5	1.667	2.58	3	3	0.9135	12
Compact letter display
ospp1a CatCT292A-12	A
ospp1a CatCT292A-2	A
ospp1a CatCT292D-8	B
WT	B
ospp1a CatCT292D-5	B
ospp1a-23	C

## Sheet: Figure 4I,K，M
Figure 4I	Ubiquitination assays showing dephosphorylation of CatC at Thr-292 inhibits its APIP6-mediated ubiquitination in N. benthamiana.
Number of families	1
Number of comparisons per family	15
Alpha	0.05
Tukey's multiple comparisons test	Mean diff.	95.00% CI of diff.	Below threshold?	Summary	Adjusted P Value
FLAG-CatC vs. FLAG-CatCT292A	0.09587	-0.5263 to 0.7180	No	ns	0.9944	A-B
FLAG-CatC vs. FLAG-CatCT292D	0.2487	-0.3735 to 0.8708	No	ns	0.7577	A-C
FLAG-CatC vs. FLAG-CatC/MYC-APIP6	-1.04	-1.662 to -0.4180	Yes	**	0.0012	A-D
FLAG-CatC vs. FLAG-CatCT292A/MYC-APIP6	-0.5885	-1.211 to 0.03368	No	ns	0.0677	A-E
FLAG-CatC vs. FLAG-CatCT292D/MYC-APIP6	-1.247	-1.869 to -0.6249	Yes	***	0.0002	A-F
FLAG-CatCT292A vs. FLAG-CatCT292D	0.1528	-0.4694 to 0.7750	No	ns	0.957	B-C
FLAG-CatCT292A vs. FLAG-CatC/MYC-APIP6	-1.136	-1.758 to -0.5138	Yes	***	0.0006	B-D
FLAG-CatCT292A vs. FLAG-CatCT292A/MYC-APIP6	-0.6844	-1.307 to -0.06220	Yes	*	0.0284	B-E
FLAG-CatCT292A vs. FLAG-CatCT292D/MYC-APIP6	-1.343	-1.965 to -0.7208	Yes	***	0.0001	B-F
FLAG-CatCT292D vs. FLAG-CatC/MYC-APIP6	-1.289	-1.911 to -0.6666	Yes	***	0.0002	C-D
FLAG-CatCT292D vs. FLAG-CatCT292A/MYC-APIP6	-0.8372	-1.459 to -0.2150	Yes	**	0.0071	C-E
FLAG-CatCT292D vs. FLAG-CatCT292D/MYC-APIP6	-1.496	-2.118 to -0.8736	Yes	****	<0.0001	C-F
FLAG-CatC/MYC-APIP6 vs. FLAG-CatCT292A/MYC-APIP6	0.4516	-0.1705 to 1.074	No	ns	0.2175	D-E
FLAG-CatC/MYC-APIP6 vs. FLAG-CatCT292D/MYC-APIP6	-0.2069	-0.8291 to 0.4152	No	ns	0.8652	D-F
FLAG-CatCT292A/MYC-APIP6 vs. FLAG-CatCT292D/MYC-APIP6	-0.6586	-1.281 to -0.03642	Yes	*	0.0359	E-F
Test details	Mean 1	Mean 2	Mean diff.	SE of diff.	n1	n2	q	DF
FLAG-CatC vs. FLAG-CatCT292A	1	0.9041	0.09587	0.1852	3	3	0.732	12
FLAG-CatC vs. FLAG-CatCT292D	1	0.7513	0.2487	0.1852	3	3	1.899	12
FLAG-CatC vs. FLAG-CatC/MYC-APIP6	1	2.04	-1.04	0.1852	3	3	7.941	12
FLAG-CatC vs. FLAG-CatCT292A/MYC-APIP6	1	1.588	-0.5885	0.1852	3	3	4.493	12
FLAG-CatC vs. FLAG-CatCT292D/MYC-APIP6	1	2.247	-1.247	0.1852	3	3	9.521	12
FLAG-CatCT292A vs. FLAG-CatCT292D	0.9041	0.7513	0.1528	0.1852	3	3	1.167	12
FLAG-CatCT292A vs. FLAG-CatC/MYC-APIP6	0.9041	2.04	-1.136	0.1852	3	3	8.673	12
FLAG-CatCT292A vs. FLAG-CatCT292A/MYC-APIP6	0.9041	1.588	-0.6844	0.1852	3	3	5.225	12
FLAG-CatCT292A vs. FLAG-CatCT292D/MYC-APIP6	0.9041	2.247	-1.343	0.1852	3	3	10.25	12
FLAG-CatCT292D vs. FLAG-CatC/MYC-APIP6	0.7513	2.04	-1.289	0.1852	3	3	9.84	12
FLAG-CatCT292D vs. FLAG-CatCT292A/MYC-APIP6	0.7513	1.588	-0.8372	0.1852	3	3	6.392	12
FLAG-CatCT292D vs. FLAG-CatCT292D/MYC-APIP6	0.7513	2.247	-1.496	0.1852	3	3	11.42	12
FLAG-CatC/MYC-APIP6 vs. FLAG-CatCT292A/MYC-APIP6	2.04	1.588	0.4516	0.1852	3	3	3.448	12
FLAG-CatC/MYC-APIP6 vs. FLAG-CatCT292D/MYC-APIP6	2.04	2.247	-0.2069	0.1852	3	3	1.58	12
FLAG-CatCT292A/MYC-APIP6 vs. FLAG-CatCT292D/MYC-APIP6	1.588	2.247	-0.6586	0.1852	3	3	5.028	12
Compact letter display
FLAG-CatCT292D/MYC-APIP6	A
FLAG-CatC/MYC-APIP6	A B
FLAG-CatCT292A/MYC-APIP6	B C
FLAG-CatC	C D
FLAG-CatCT292A	D
FLAG-CatCT292D	D
Figure 4K	Ubiquitination of CatC variants in catc mutant background seedlings in response to salt stress in rice.
Number of families	1
Number of comparisons per family	3
Alpha	0.05
Tukey's multiple comparisons test	Mean diff.	95.00% CI of diff.	Below threshold?	Summary	Adjusted P Value
FLAG-CatC vs. FLAG-CatCT292A	0.2463	0.01082 to 0.4818	Yes	*	0.0421	A-B
FLAG-CatC vs. FLAG-CatCT292D	-0.3775	-0.6130 to -0.1420	Yes	**	0.0064	A-C
FLAG-CatCT292A vs. FLAG-CatCT292D	-0.6238	-0.8593 to -0.3883	Yes	***	0.0005	B-C
Test details	Mean 1	Mean 2	Mean diff.	SE of diff.	n1	n2	q	DF
FLAG-CatC vs. FLAG-CatCT292A	1	0.7537	0.2463	0.07675	3	3	4.539	6
FLAG-CatC vs. FLAG-CatCT292D	1	1.377	-0.3775	0.07675	3	3	6.955	6
FLAG-CatCT292A vs. FLAG-CatCT292D	0.7537	1.377	-0.6238	0.07675	3	3	11.49	6
Compact letter display
FLAG-CatCT292D	A
FLAG-CatC	B
FLAG-CatCT292A	C
Figure 4M		Dephosphorylation at Thr-292 of CatC weakens its interaction with APIP6 in yeast by β-galactosidase
Oneo-way ANOVA	Ordinary
Alpha	0.05
Number of families	1
Number of comparisons per family	10
Alpha	0.05
Tukey's multiple comparisons test	Mean diff.	95.00% CI of diff.	Below threshold?	Summary	Adjusted P Value
AD-BD vs. AD-APIP6/BD	0.02823	-0.1912 to 0.2477	No	ns	0.9922	A-B
AD-BD vs. AD-APIP6/BD-CatC	-0.7185	-0.9379 to -0.4990	Yes	****	<0.0001	A-C
AD-BD vs. AD-APIP6/BD-CatCT292A	-0.4399	-0.6593 to -0.2204	Yes	***	0.0005	A-D
AD-BD vs. AD-APIP6/BD-CatCT292D	-0.6955	-0.9149 to -0.4761	Yes	****	<0.0001	A-E
AD-APIP6/BD vs. AD-APIP6/BD-CatC	-0.7467	-0.9661 to -0.5273	Yes	****	<0.0001	B-C
AD-APIP6/BD vs. AD-APIP6/BD-CatCT292A	-0.4681	-0.6875 to -0.2487	Yes	***	0.0003	B-D
AD-APIP6/BD vs. AD-APIP6/BD-CatCT292D	-0.7237	-0.9432 to -0.5043	Yes	****	<0.0001	B-E
AD-APIP6/BD-CatC vs. AD-APIP6/BD-CatCT292A	0.2786	0.05918 to 0.4980	Yes	*	0.0127	C-D
AD-APIP6/BD-CatC vs. AD-APIP6/BD-CatCT292D	0.02296	-0.1965 to 0.2424	No	ns	0.9965	C-E
AD-APIP6/BD-CatCT292A vs. AD-APIP6/BD-CatCT292D	-0.2556	-0.4751 to -0.03622	Yes	*	0.0215	D-E
Test details	Mean 1	Mean 2	Mean diff.	SE of diff.	n1	n2	q	DF
AD-BD vs. AD-APIP6/BD	1	0.9718	0.02823	0.06667	3	3	0.5987	10
AD-BD vs. AD-APIP6/BD-CatC	1	1.718	-0.7185	0.06667	3	3	15.24	10
AD-BD vs. AD-APIP6/BD-CatCT292A	1	1.44	-0.4399	0.06667	3	3	9.33	10
AD-BD vs. AD-APIP6/BD-CatCT292D	1	1.696	-0.6955	0.06667	3	3	14.75	10
AD-APIP6/BD vs. AD-APIP6/BD-CatC	0.9718	1.718	-0.7467	0.06667	3	3	15.84	10
AD-APIP6/BD vs. AD-APIP6/BD-CatCT292A	0.9718	1.44	-0.4681	0.06667	3	3	9.929	10
AD-APIP6/BD vs. AD-APIP6/BD-CatCT292D	0.9718	1.696	-0.7237	0.06667	3	3	15.35	10
AD-APIP6/BD-CatC vs. AD-APIP6/BD-CatCT292A	1.718	1.44	0.2786	0.06667	3	3	5.91	10
AD-APIP6/BD-CatC vs. AD-APIP6/BD-CatCT292D	1.718	1.696	0.02296	0.06667	3	3	0.487	10
AD-APIP6/BD-CatCT292A vs. AD-APIP6/BD-CatCT292D	1.44	1.696	-0.2556	0.06667	3	3	5.423	10
Compact letter display
AD-APIP6/BD-CatC	A
AD-APIP6/BD-CatCT292D	A
AD-APIP6/BD-CatCT292A	B
AD-BD	C
AD-APIP6/BD	C

## Sheet: Figure 5B, J, L
Figure 5B
	Phosphorylation at Thr-292 of CatC enhances its interaction with OsPP1a by β-galactosidase assays in yeast
Oneo-way ANOVA	Ordinary
Alpha	0.05
Number of families	1
Number of comparisons per family	10
Alpha	0.05
Tukey's multiple comparisons test	Mean diff.	95.00% CI of diff.	Below threshold?	Summary	Adjusted P Value
AD-BD vs. AD/BD-OsPP1a	-0.0215	-0.2569 to 0.2139	No	ns	0.9979	A-B
AD-BD vs. AD-CatC/BD-OsPP1a	-0.3786	-0.6140 to -0.1432	Yes	**	0.0025	A-C
AD-BD vs. AD-CatCT292A/BD-OsPP1a	-0.6234	-0.8588 to -0.3880	Yes	****	<0.0001	A-D
AD-BD vs. AD-CatCT292D/BD-OsPP1a	-0.8821	-1.117 to -0.6467	Yes	****	<0.0001	A-E
AD/BD-OsPP1a vs. AD-CatC/BD-OsPP1a	-0.3571	-0.5925 to -0.1217	Yes	**	0.0038	B-C
AD/BD-OsPP1a vs. AD-CatCT292A/BD-OsPP1a	-0.6019	-0.8373 to -0.3665	Yes	****	<0.0001	B-D
AD/BD-OsPP1a vs. AD-CatCT292D/BD-OsPP1a	-0.8606	-1.096 to -0.6252	Yes	****	<0.0001	B-E
AD-CatC/BD-OsPP1a vs. AD-CatCT292A/BD-OsPP1a	-0.2448	-0.4802 to -0.009407	Yes	*	0.0408	C-D
AD-CatC/BD-OsPP1a vs. AD-CatCT292D/BD-OsPP1a	-0.5034	-0.7388 to -0.2681	Yes	***	0.0003	C-E
AD-CatCT292A/BD-OsPP1a vs. AD-CatCT292D/BD-OsPP1a	-0.2587	-0.4940 to -0.02328	Yes	*	0.0302	D-E
Test details	Mean 1	Mean 2	Mean diff.	SE of diff.	n1	n2	q	DF
AD-BD vs. AD/BD-OsPP1a	1	1.022	-0.0215	0.07152	3	3	0.4252	10
AD-BD vs. AD-CatC/BD-OsPP1a	1	1.379	-0.3786	0.07152	3	3	7.487	10
AD-BD vs. AD-CatCT292A/BD-OsPP1a	1	1.623	-0.6234	0.07152	3	3	12.33	10
AD-BD vs. AD-CatCT292D/BD-OsPP1a	1	1.882	-0.8821	0.07152	3	3	17.44	10
AD/BD-OsPP1a vs. AD-CatC/BD-OsPP1a	1.022	1.379	-0.3571	0.07152	3	3	7.061	10
AD/BD-OsPP1a vs. AD-CatCT292A/BD-OsPP1a	1.022	1.623	-0.6019	0.07152	3	3	11.9	10
AD/BD-OsPP1a vs. AD-CatCT292D/BD-OsPP1a	1.022	1.882	-0.8606	0.07152	3	3	17.02	10
AD-CatC/BD-OsPP1a vs. AD-CatCT292A/BD-OsPP1a	1.379	1.623	-0.2448	0.07152	3	3	4.84	10
AD-CatC/BD-OsPP1a vs. AD-CatCT292D/BD-OsPP1a	1.379	1.882	-0.5034	0.07152	3	3	9.955	10
AD-CatCT292A/BD-OsPP1a vs. AD-CatCT292D/BD-OsPP1a	1.623	1.882	-0.2587	0.07152	3	3	5.115	10
Compact letter display
AD-CatCT292D/BD-OsPP1a	A
AD-CatCT292A/BD-OsPP1a	B
AD-CatC/BD-OsPP1a	C
AD/BD-OsPP1a	D
AD-BD	D
Figure 5J
Table Analyzed	Seminal root average growth velocity of WT and OsPP1a transgenic rice seedlings during the salt stress
Two-way ANOVA	Ordinary
Compare cell means regardless of rows and columns
Number of families	1
Number of comparisons per family	153
Alpha	0.05
Tukey's multiple comparisons test	Mean diff.	95.00% CI of diff.
140 mM NaCl 0-4d:WT vs. 140 mM NaCl 0-4d:ospp1a-8	0.2575	0.02172 to 0.4933
140 mM NaCl 0-4d:WT vs. 140 mM NaCl 0-4d:ospp1a-23	0.26	0.02422 to 0.4958
140 mM NaCl 0-4d:WT vs. 140 mM NaCl 0-4d:OsPP1a-14	-0.1925	-0.4283 to 0.04328
140 mM NaCl 0-4d:WT vs. 140 mM NaCl 0-4d:OsPP1a-20	-0.25	-0.4858 to -0.01422
140 mM NaCl 0-4d:WT vs. 140 mM NaCl 0-4d:ospp1a CatCT292A-2	-0.76	-0.9958 to -0.5242
140 mM NaCl 0-4d:WT vs. 140 mM NaCl 0-4d:ospp1a CatCT292A-12	-0.7	-0.9358 to -0.4642
140 mM NaCl 0-4d:WT vs. 140 mM NaCl 0-4d:ospp1a CatCT292D-8	-0.41	-0.6458 to -0.1742
140 mM NaCl 0-4d:WT vs. 140 mM NaCl 0-4d:ospp1a CatCT292D-5	-0.2675	-0.5033 to -0.03172
140 mM NaCl 0-4d:WT vs. 140 mM NaCl 4-8d:WT	-1.273	-1.508 to -1.037
140 mM NaCl 0-4d:WT vs. 140 mM NaCl 4-8d:ospp1a-8	-1.57	-1.806 to -1.334
140 mM NaCl 0-4d:WT vs. 140 mM NaCl 4-8d:ospp1a-23	-1.57	-1.806 to -1.334
140 mM NaCl 0-4d:WT vs. 140 mM NaCl 4-8d:OsPP1a-14	-1.135	-1.371 to -0.8992
140 mM NaCl 0-4d:WT vs. 140 mM NaCl 4-8d:OsPP1a-20	-1.308	-1.543 to -1.072
140 mM NaCl 0-4d:WT vs. 140 mM NaCl 4-8d:ospp1a CatCT292A-2	-0.63	-0.8658 to -0.3942
140 mM NaCl 0-4d:WT vs. 140 mM NaCl 4-8d:ospp1a CatCT292A-12	-0.74	-0.9758 to -0.5042
140 mM NaCl 0-4d:WT vs. 140 mM NaCl 4-8d:ospp1a CatCT292D-8	-0.9775	-1.213 to -0.7417
140 mM NaCl 0-4d:WT vs. 140 mM NaCl 4-8d:ospp1a CatCT292D-5	-1.233	-1.468 to -0.9967
140 mM NaCl 0-4d:ospp1a-8 vs. 140 mM NaCl 0-4d:ospp1a-23	0.0025	-0.2333 to 0.2383
140 mM NaCl 0-4d:ospp1a-8 vs. 140 mM NaCl 0-4d:OsPP1a-14	-0.45	-0.6858 to -0.2142
140 mM NaCl 0-4d:ospp1a-8 vs. 140 mM NaCl 0-4d:OsPP1a-20	-0.5075	-0.7433 to -0.2717
140 mM NaCl 0-4d:ospp1a-8 vs. 140 mM NaCl 0-4d:ospp1a CatCT292A-2	-1.018	-1.253 to -0.7817
140 mM NaCl 0-4d:ospp1a-8 vs. 140 mM NaCl 0-4d:ospp1a CatCT292A-12	-0.9575	-1.193 to -0.7217
140 mM NaCl 0-4d:ospp1a-8 vs. 140 mM NaCl 0-4d:ospp1a CatCT292D-8	-0.6675	-0.9033 to -0.4317
140 mM NaCl 0-4d:ospp1a-8 vs. 140 mM NaCl 0-4d:ospp1a CatCT292D-5	-0.525	-0.7608 to -0.2892
140 mM NaCl 0-4d:ospp1a-8 vs. 140 mM NaCl 4-8d:WT	-1.53	-1.766 to -1.294
140 mM NaCl 0-4d:ospp1a-8 vs. 140 mM NaCl 4-8d:ospp1a-8	-1.828	-2.063 to -1.592
140 mM NaCl 0-4d:ospp1a-8 vs. 140 mM NaCl 4-8d:ospp1a-23	-1.828	-2.063 to -1.592
140 mM NaCl 0-4d:ospp1a-8 vs. 140 mM NaCl 4-8d:OsPP1a-14	-1.393	-1.628 to -1.157
140 mM NaCl 0-4d:ospp1a-8 vs. 140 mM NaCl 4-8d:OsPP1a-20	-1.565	-1.801 to -1.329
140 mM NaCl 0-4d:ospp1a-8 vs. 140 mM NaCl 4-8d:ospp1a CatCT292A-2	-0.8875	-1.123 to -0.6517
140 mM NaCl 0-4d:ospp1a-8 vs. 140 mM NaCl 4-8d:ospp1a CatCT292A-12	-0.9975	-1.233 to -0.7617
140 mM NaCl 0-4d:ospp1a-8 vs. 140 mM NaCl 4-8d:ospp1a CatCT292D-8	-1.235	-1.471 to -0.9992
140 mM NaCl 0-4d:ospp1a-8 vs. 140 mM NaCl 4-8d:ospp1a CatCT292D-5	-1.49	-1.726 to -1.254
140 mM NaCl 0-4d:ospp1a-23 vs. 140 mM NaCl 0-4d:OsPP1a-14	-0.4525	-0.6883 to -0.2167
140 mM NaCl 0-4d:ospp1a-23 vs. 140 mM NaCl 0-4d:OsPP1a-20	-0.51	-0.7458 to -0.2742
140 mM NaCl 0-4d:ospp1a-23 vs. 140 mM NaCl 0-4d:ospp1a CatCT292A-2	-1.02	-1.256 to -0.7842
140 mM NaCl 0-4d:ospp1a-23 vs. 140 mM NaCl 0-4d:ospp1a CatCT292A-12	-0.96	-1.196 to -0.7242
140 mM NaCl 0-4d:ospp1a-23 vs. 140 mM NaCl 0-4d:ospp1a CatCT292D-8	-0.67	-0.9058 to -0.4342
140 mM NaCl 0-4d:ospp1a-23 vs. 140 mM NaCl 0-4d:ospp1a CatCT292D-5	-0.5275	-0.7633 to -0.2917
140 mM NaCl 0-4d:ospp1a-23 vs. 140 mM NaCl 4-8d:WT	-1.533	-1.768 to -1.297
140 mM NaCl 0-4d:ospp1a-23 vs. 140 mM NaCl 4-8d:ospp1a-8	-1.83	-2.066 to -1.594
140 mM NaCl 0-4d:ospp1a-23 vs. 140 mM NaCl 4-8d:ospp1a-23	-1.83	-2.066 to -1.594
140 mM NaCl 0-4d:ospp1a-23 vs. 140 mM NaCl 4-8d:OsPP1a-14	-1.395	-1.631 to -1.159
140 mM NaCl 0-4d:ospp1a-23 vs. 140 mM NaCl 4-8d:OsPP1a-20	-1.568	-1.803 to -1.332
140 mM NaCl 0-4d:ospp1a-23 vs. 140 mM NaCl 4-8d:ospp1a CatCT292A-2	-0.89	-1.126 to -0.6542
140 mM NaCl 0-4d:ospp1a-23 vs. 140 mM NaCl 4-8d:ospp1a CatCT292A-12	-1	-1.236 to -0.7642
140 mM NaCl 0-4d:ospp1a-23 vs. 140 mM NaCl 4-8d:ospp1a CatCT292D-8	-1.238	-1.473 to -1.002
140 mM NaCl 0-4d:ospp1a-23 vs. 140 mM NaCl 4-8d:ospp1a CatCT292D-5	-1.493	-1.728 to -1.257
140 mM NaCl 0-4d:OsPP1a-14 vs. 140 mM NaCl 0-4d:OsPP1a-20	-0.0575	-0.2933 to 0.1783
140 mM NaCl 0-4d:OsPP1a-14 vs. 140 mM NaCl 0-4d:ospp1a CatCT292A-2	-0.5675	-0.8033 to -0.3317
140 mM NaCl 0-4d:OsPP1a-14 vs. 140 mM NaCl 0-4d:ospp1a CatCT292A-12	-0.5075	-0.7433 to -0.2717
140 mM NaCl 0-4d:OsPP1a-14 vs. 140 mM NaCl 0-4d:ospp1a CatCT292D-8	-0.2175	-0.4533 to 0.01828
140 mM NaCl 0-4d:OsPP1a-14 vs. 140 mM NaCl 0-4d:ospp1a CatCT292D-5	-0.075	-0.3108 to 0.1608
140 mM NaCl 0-4d:OsPP1a-14 vs. 140 mM NaCl 4-8d:WT	-1.08	-1.316 to -0.8442
140 mM NaCl 0-4d:OsPP1a-14 vs. 140 mM NaCl 4-8d:ospp1a-8	-1.378	-1.613 to -1.142
140 mM NaCl 0-4d:OsPP1a-14 vs. 140 mM NaCl 4-8d:ospp1a-23	-1.378	-1.613 to -1.142
140 mM NaCl 0-4d:OsPP1a-14 vs. 140 mM NaCl 4-8d:OsPP1a-14	-0.9425	-1.178 to -0.7067
140 mM NaCl 0-4d:OsPP1a-14 vs. 140 mM NaCl 4-8d:OsPP1a-20	-1.115	-1.351 to -0.8792
140 mM NaCl 0-4d:OsPP1a-14 vs. 140 mM NaCl 4-8d:ospp1a CatCT292A-2	-0.4375	-0.6733 to -0.2017
140 mM NaCl 0-4d:OsPP1a-14 vs. 140 mM NaCl 4-8d:ospp1a CatCT292A-12	-0.5475	-0.7833 to -0.3117
140 mM NaCl 0-4d:OsPP1a-14 vs. 140 mM NaCl 4-8d:ospp1a CatCT292D-8	-0.785	-1.021 to -0.5492
140 mM NaCl 0-4d:OsPP1a-14 vs. 140 mM NaCl 4-8d:ospp1a CatCT292D-5	-1.04	-1.276 to -0.8042
140 mM NaCl 0-4d:OsPP1a-20 vs. 140 mM NaCl 0-4d:ospp1a CatCT292A-2	-0.51	-0.7458 to -0.2742
140 mM NaCl 0-4d:OsPP1a-20 vs. 140 mM NaCl 0-4d:ospp1a CatCT292A-12	-0.45	-0.6858 to -0.2142
140 mM NaCl 0-4d:OsPP1a-20 vs. 140 mM NaCl 0-4d:ospp1a CatCT292D-8	-0.16	-0.3958 to 0.07578
140 mM NaCl 0-4d:OsPP1a-20 vs. 140 mM NaCl 0-4d:ospp1a CatCT292D-5	-0.0175	-0.2533 to 0.2183
140 mM NaCl 0-4d:OsPP1a-20 vs. 140 mM NaCl 4-8d:WT	-1.023	-1.258 to -0.7867
140 mM NaCl 0-4d:OsPP1a-20 vs. 140 mM NaCl 4-8d:ospp1a-8	-1.32	-1.556 to -1.084
140 mM NaCl 0-4d:OsPP1a-20 vs. 140 mM NaCl 4-8d:ospp1a-23	-1.32	-1.556 to -1.084
140 mM NaCl 0-4d:OsPP1a-20 vs. 140 mM NaCl 4-8d:OsPP1a-14	-0.885	-1.121 to -0.6492
140 mM NaCl 0-4d:OsPP1a-20 vs. 140 mM NaCl 4-8d:OsPP1a-20	-1.058	-1.293 to -0.8217
140 mM NaCl 0-4d:OsPP1a-20 vs. 140 mM NaCl 4-8d:ospp1a CatCT292A-2	-0.38	-0.6158 to -0.1442
140 mM NaCl 0-4d:OsPP1a-20 vs. 140 mM NaCl 4-8d:ospp1a CatCT292A-12	-0.49	-0.7258 to -0.2542
140 mM NaCl 0-4d:OsPP1a-20 vs. 140 mM NaCl 4-8d:ospp1a CatCT292D-8	-0.7275	-0.9633 to -0.4917
140 mM NaCl 0-4d:OsPP1a-20 vs. 140 mM NaCl 4-8d:ospp1a CatCT292D-5	-0.9825	-1.218 to -0.7467
140 mM NaCl 0-4d:ospp1a CatCT292A-2 vs. 140 mM NaCl 0-4d:ospp1a CatCT292A-12	0.06	-0.1758 to 0.2958
140 mM NaCl 0-4d:ospp1a CatCT292A-2 vs. 140 mM NaCl 0-4d:ospp1a CatCT292D-8	0.35	0.1142 to 0.5858
140 mM NaCl 0-4d:ospp1a CatCT292A-2 vs. 140 mM NaCl 0-4d:ospp1a CatCT292D-5	0.4925	0.2567 to 0.7283
140 mM NaCl 0-4d:ospp1a CatCT292A-2 vs. 140 mM NaCl 4-8d:WT	-0.5125	-0.7483 to -0.2767
140 mM NaCl 0-4d:ospp1a CatCT292A-2 vs. 140 mM NaCl 4-8d:ospp1a-8	-0.81	-1.046 to -0.5742
140 mM NaCl 0-4d:ospp1a CatCT292A-2 vs. 140 mM NaCl 4-8d:ospp1a-23	-0.81	-1.046 to -0.5742
140 mM NaCl 0-4d:ospp1a CatCT292A-2 vs. 140 mM NaCl 4-8d:OsPP1a-14	-0.375	-0.6108 to -0.1392
140 mM NaCl 0-4d:ospp1a CatCT292A-2 vs. 140 mM NaCl 4-8d:OsPP1a-20	-0.5475	-0.7833 to -0.3117
140 mM NaCl 0-4d:ospp1a CatCT292A-2 vs. 140 mM NaCl 4-8d:ospp1a CatCT292A-2	0.13	-0.1058 to 0.3658
140 mM NaCl 0-4d:ospp1a CatCT292A-2 vs. 140 mM NaCl 4-8d:ospp1a CatCT292A-12	0.02	-0.2158 to 0.2558
140 mM NaCl 0-4d:ospp1a CatCT292A-2 vs. 140 mM NaCl 4-8d:ospp1a CatCT292D-8	-0.2175	-0.4533 to 0.01828
140 mM NaCl 0-4d:ospp1a CatCT292A-2 vs. 140 mM NaCl 4-8d:ospp1a CatCT292D-5	-0.4725	-0.7083 to -0.2367
140 mM NaCl 0-4d:ospp1a CatCT292A-12 vs. 140 mM NaCl 0-4d:ospp1a CatCT292D-8	0.29	0.05422 to 0.5258
140 mM NaCl 0-4d:ospp1a CatCT292A-12 vs. 140 mM NaCl 0-4d:ospp1a CatCT292D-5	0.4325	0.1967 to 0.6683
140 mM NaCl 0-4d:ospp1a CatCT292A-12 vs. 140 mM NaCl 4-8d:WT	-0.5725	-0.8083 to -0.3367
140 mM NaCl 0-4d:ospp1a CatCT292A-12 vs. 140 mM NaCl 4-8d:ospp1a-8	-0.87	-1.106 to -0.6342
140 mM NaCl 0-4d:ospp1a CatCT292A-12 vs. 140 mM NaCl 4-8d:ospp1a-23	-0.87	-1.106 to -0.6342
140 mM NaCl 0-4d:ospp1a CatCT292A-12 vs. 140 mM NaCl 4-8d:OsPP1a-14	-0.435	-0.6708 to -0.1992
140 mM NaCl 0-4d:ospp1a CatCT292A-12 vs. 140 mM NaCl 4-8d:OsPP1a-20	-0.6075	-0.8433 to -0.3717
140 mM NaCl 0-4d:ospp1a CatCT292A-12 vs. 140 mM NaCl 4-8d:ospp1a CatCT292A-2	0.07	-0.1658 to 0.3058
140 mM NaCl 0-4d:ospp1a CatCT292A-12 vs. 140 mM NaCl 4-8d:ospp1a CatCT292A-12	-0.04	-0.2758 to 0.1958
140 mM NaCl 0-4d:ospp1a CatCT292A-12 vs. 140 mM NaCl 4-8d:ospp1a CatCT292D-8	-0.2775	-0.5133 to -0.04172
140 mM NaCl 0-4d:ospp1a CatCT292A-12 vs. 140 mM NaCl 4-8d:ospp1a CatCT292D-5	-0.5325	-0.7683 to -0.2967
140 mM NaCl 0-4d:ospp1a CatCT292D-8 vs. 140 mM NaCl 0-4d:ospp1a CatCT292D-5	0.1425	-0.09328 to 0.3783
140 mM NaCl 0-4d:ospp1a CatCT292D-8 vs. 140 mM NaCl 4-8d:WT	-0.8625	-1.098 to -0.6267
140 mM NaCl 0-4d:ospp1a CatCT292D-8 vs. 140 mM NaCl 4-8d:ospp1a-8	-1.16	-1.396 to -0.9242
140 mM NaCl 0-4d:ospp1a CatCT292D-8 vs. 140 mM NaCl 4-8d:ospp1a-23	-1.16	-1.396 to -0.9242
140 mM NaCl 0-4d:ospp1a CatCT292D-8 vs. 140 mM NaCl 4-8d:OsPP1a-14	-0.725	-0.9608 to -0.4892
140 mM NaCl 0-4d:ospp1a CatCT292D-8 vs. 140 mM NaCl 4-8d:OsPP1a-20	-0.8975	-1.133 to -0.6617
140 mM NaCl 0-4d:ospp1a CatCT292D-8 vs. 140 mM NaCl 4-8d:ospp1a CatCT292A-2	-0.22	-0.4558 to 0.01578
140 mM NaCl 0-4d:ospp1a CatCT292D-8 vs. 140 mM NaCl 4-8d:ospp1a CatCT292A-12	-0.33	-0.5658 to -0.09422
140 mM NaCl 0-4d:ospp1a CatCT292D-8 vs. 140 mM NaCl 4-8d:ospp1a CatCT292D-8	-0.5675	-0.8033 to -0.3317
140 mM NaCl 0-4d:ospp1a CatCT292D-8 vs. 140 mM NaCl 4-8d:ospp1a CatCT292D-5	-0.8225	-1.058 to -0.5867
140 mM NaCl 0-4d:ospp1a CatCT292D-5 vs. 140 mM NaCl 4-8d:WT	-1.005	-1.241 to -0.7692
140 mM NaCl 0-4d:ospp1a CatCT292D-5 vs. 140 mM NaCl 4-8d:ospp1a-8	-1.303	-1.538 to -1.067
140 mM NaCl 0-4d:ospp1a CatCT292D-5 vs. 140 mM NaCl 4-8d:ospp1a-23	-1.303	-1.538 to -1.067
140 mM NaCl 0-4d:ospp1a CatCT292D-5 vs. 140 mM NaCl 4-8d:OsPP1a-14	-0.8675	-1.103 to -0.6317
140 mM NaCl 0-4d:ospp1a CatCT292D-5 vs. 140 mM NaCl 4-8d:OsPP1a-20	-1.04	-1.276 to -0.8042
140 mM NaCl 0-4d:ospp1a CatCT292D-5 vs. 140 mM NaCl 4-8d:ospp1a CatCT292A-2	-0.3625	-0.5983 to -0.1267
140 mM NaCl 0-4d:ospp1a CatCT292D-5 vs. 140 mM NaCl 4-8d:ospp1a CatCT292A-12	-0.4725	-0.7083 to -0.2367
140 mM NaCl 0-4d:ospp1a CatCT292D-5 vs. 140 mM NaCl 4-8d:ospp1a CatCT292D-8	-0.71	-0.9458 to -0.4742
140 mM NaCl 0-4d:ospp1a CatCT292D-5 vs. 140 mM NaCl 4-8d:ospp1a CatCT292D-5	-0.965	-1.201 to -0.7292
140 mM NaCl 4-8d:WT vs. 140 mM NaCl 4-8d:ospp1a-8	-0.2975	-0.5333 to -0.06172
140 mM NaCl 4-8d:WT vs. 140 mM NaCl 4-8d:ospp1a-23	-0.2975	-0.5333 to -0.06172
140 mM NaCl 4-8d:WT vs. 140 mM NaCl 4-8d:OsPP1a-14	0.1375	-0.09828 to 0.3733
140 mM NaCl 4-8d:WT vs. 140 mM NaCl 4-8d:OsPP1a-20	-0.035	-0.2708 to 0.2008
140 mM NaCl 4-8d:WT vs. 140 mM NaCl 4-8d:ospp1a CatCT292A-2	0.6425	0.4067 to 0.8783
140 mM NaCl 4-8d:WT vs. 140 mM NaCl 4-8d:ospp1a CatCT292A-12	0.5325	0.2967 to 0.7683
140 mM NaCl 4-8d:WT vs. 140 mM NaCl 4-8d:ospp1a CatCT292D-8	0.295	0.05922 to 0.5308
140 mM NaCl 4-8d:WT vs. 140 mM NaCl 4-8d:ospp1a CatCT292D-5	0.04	-0.1958 to 0.2758
140 mM NaCl 4-8d:ospp1a-8 vs. 140 mM NaCl 4-8d:ospp1a-23	0	-0.2358 to 0.2358
140 mM NaCl 4-8d:ospp1a-8 vs. 140 mM NaCl 4-8d:OsPP1a-14	0.435	0.1992 to 0.6708
140 mM NaCl 4-8d:ospp1a-8 vs. 140 mM NaCl 4-8d:OsPP1a-20	0.2625	0.02672 to 0.4983
140 mM NaCl 4-8d:ospp1a-8 vs. 140 mM NaCl 4-8d:ospp1a CatCT292A-2	0.94	0.7042 to 1.176
140 mM NaCl 4-8d:ospp1a-8 vs. 140 mM NaCl 4-8d:ospp1a CatCT292A-12	0.83	0.5942 to 1.066
140 mM NaCl 4-8d:ospp1a-8 vs. 140 mM NaCl 4-8d:ospp1a CatCT292D-8	0.5925	0.3567 to 0.8283
140 mM NaCl 4-8d:ospp1a-8 vs. 140 mM NaCl 4-8d:ospp1a CatCT292D-5	0.3375	0.1017 to 0.5733
140 mM NaCl 4-8d:ospp1a-23 vs. 140 mM NaCl 4-8d:OsPP1a-14	0.435	0.1992 to 0.6708
140 mM NaCl 4-8d:ospp1a-23 vs. 140 mM NaCl 4-8d:OsPP1a-20	0.2625	0.02672 to 0.4983
140 mM NaCl 4-8d:ospp1a-23 vs. 140 mM NaCl 4-8d:ospp1a CatCT292A-2	0.94	0.7042 to 1.176
140 mM NaCl 4-8d:ospp1a-23 vs. 140 mM NaCl 4-8d:ospp1a CatCT292A-12	0.83	0.5942 to 1.066
140 mM NaCl 4-8d:ospp1a-23 vs. 140 mM NaCl 4-8d:ospp1a CatCT292D-8	0.5925	0.3567 to 0.8283
140 mM NaCl 4-8d:ospp1a-23 vs. 140 mM NaCl 4-8d:ospp1a CatCT292D-5	0.3375	0.1017 to 0.5733
140 mM NaCl 4-8d:OsPP1a-14 vs. 140 mM NaCl 4-8d:OsPP1a-20	-0.1725	-0.4083 to 0.06328
140 mM NaCl 4-8d:OsPP1a-14 vs. 140 mM NaCl 4-8d:ospp1a CatCT292A-2	0.505	0.2692 to 0.7408
140 mM NaCl 4-8d:OsPP1a-14 vs. 140 mM NaCl 4-8d:ospp1a CatCT292A-12	0.395	0.1592 to 0.6308
140 mM NaCl 4-8d:OsPP1a-14 vs. 140 mM NaCl 4-8d:ospp1a CatCT292D-8	0.1575	-0.07828 to 0.3933
140 mM NaCl 4-8d:OsPP1a-14 vs. 140 mM NaCl 4-8d:ospp1a CatCT292D-5	-0.0975	-0.3333 to 0.1383
140 mM NaCl 4-8d:OsPP1a-20 vs. 140 mM NaCl 4-8d:ospp1a CatCT292A-2	0.6775	0.4417 to 0.9133
140 mM NaCl 4-8d:OsPP1a-20 vs. 140 mM NaCl 4-8d:ospp1a CatCT292A-12	0.5675	0.3317 to 0.8033
140 mM NaCl 4-8d:OsPP1a-20 vs. 140 mM NaCl 4-8d:ospp1a CatCT292D-8	0.33	0.09422 to 0.5658
140 mM NaCl 4-8d:OsPP1a-20 vs. 140 mM NaCl 4-8d:ospp1a CatCT292D-5	0.075	-0.1608 to 0.3108
140 mM NaCl 4-8d:ospp1a CatCT292A-2 vs. 140 mM NaCl 4-8d:ospp1a CatCT292A-12	-0.11	-0.3458 to 0.1258
140 mM NaCl 4-8d:ospp1a CatCT292A-2 vs. 140 mM NaCl 4-8d:ospp1a CatCT292D-8	-0.3475	-0.5833 to -0.1117
140 mM NaCl 4-8d:ospp1a CatCT292A-2 vs. 140 mM NaCl 4-8d:ospp1a CatCT292D-5	-0.6025	-0.8383 to -0.3667
140 mM NaCl 4-8d:ospp1a CatCT292A-12 vs. 140 mM NaCl 4-8d:ospp1a CatCT292D-8	-0.2375	-0.4733 to -0.001722
140 mM NaCl 4-8d:ospp1a CatCT292A-12 vs. 140 mM NaCl 4-8d:ospp1a CatCT292D-5	-0.4925	-0.7283 to -0.2567
140 mM NaCl 4-8d:ospp1a CatCT292D-8 vs. 140 mM NaCl 4-8d:ospp1a CatCT292D-5	-0.255	-0.4908 to -0.01922
Test details	Mean 1	Mean 2
140 mM NaCl 0-4d:WT vs. 140 mM NaCl 0-4d:ospp1a-8	0.6075	0.35
140 mM NaCl 0-4d:WT vs. 140 mM NaCl 0-4d:ospp1a-23	0.6075	0.3475
140 mM NaCl 0-4d:WT vs. 140 mM NaCl 0-4d:OsPP1a-14	0.6075	0.8
140 mM NaCl 0-4d:WT vs. 140 mM NaCl 0-4d:OsPP1a-20	0.6075	0.8575
140 mM NaCl 0-4d:WT vs. 140 mM NaCl 0-4d:ospp1a CatCT292A-2	0.6075	1.368
140 mM NaCl 0-4d:WT vs. 140 mM NaCl 0-4d:ospp1a CatCT292A-12	0.6075	1.308
140 mM NaCl 0-4d:WT vs. 140 mM NaCl 0-4d:ospp1a CatCT292D-8	0.6075	1.018
140 mM NaCl 0-4d:WT vs. 140 mM NaCl 0-4d:ospp1a CatCT292D-5	0.6075	0.875
140 mM NaCl 0-4d:WT vs. 140 mM NaCl 4-8d:WT	0.6075	1.88
140 mM NaCl 0-4d:WT vs. 140 mM NaCl 4-8d:ospp1a-8	0.6075	2.178
140 mM NaCl 0-4d:WT vs. 140 mM NaCl 4-8d:ospp1a-23	0.6075	2.178
140 mM NaCl 0-4d:WT vs. 140 mM NaCl 4-8d:OsPP1a-14	0.6075	1.743
140 mM NaCl 0-4d:WT vs. 140 mM NaCl 4-8d:OsPP1a-20	0.6075	1.915
140 mM NaCl 0-4d:WT vs. 140 mM NaCl 4-8d:ospp1a CatCT292A-2	0.6075	1.238
140 mM NaCl 0-4d:WT vs. 140 mM NaCl 4-8d:ospp1a CatCT292A-12	0.6075	1.348
140 mM NaCl 0-4d:WT vs. 140 mM NaCl 4-8d:ospp1a CatCT292D-8	0.6075	1.585
140 mM NaCl 0-4d:WT vs. 140 mM NaCl 4-8d:ospp1a CatCT292D-5	0.6075	1.84
140 mM NaCl 0-4d:ospp1a-8 vs. 140 mM NaCl 0-4d:ospp1a-23	0.35	0.3475
140 mM NaCl 0-4d:ospp1a-8 vs. 140 mM NaCl 0-4d:OsPP1a-14	0.35	0.8
140 mM NaCl 0-4d:ospp1a-8 vs. 140 mM NaCl 0-4d:OsPP1a-20	0.35	0.8575
140 mM NaCl 0-4d:ospp1a-8 vs. 140 mM NaCl 0-4d:ospp1a CatCT292A-2	0.35	1.368
140 mM NaCl 0-4d:ospp1a-8 vs. 140 mM NaCl 0-4d:ospp1a CatCT292A-12	0.35	1.308
140 mM NaCl 0-4d:ospp1a-8 vs. 140 mM NaCl 0-4d:ospp1a CatCT292D-8	0.35	1.018
140 mM NaCl 0-4d:ospp1a-8 vs. 140 mM NaCl 0-4d:ospp1a CatCT292D-5	0.35	0.875
140 mM NaCl 0-4d:ospp1a-8 vs. 140 mM NaCl 4-8d:WT	0.35	1.88
140 mM NaCl 0-4d:ospp1a-8 vs. 140 mM NaCl 4-8d:ospp1a-8	0.35	2.178
140 mM NaCl 0-4d:ospp1a-8 vs. 140 mM NaCl 4-8d:ospp1a-23	0.35	2.178
140 mM NaCl 0-4d:ospp1a-8 vs. 140 mM NaCl 4-8d:OsPP1a-14	0.35	1.743
140 mM NaCl 0-4d:ospp1a-8 vs. 140 mM NaCl 4-8d:OsPP1a-20	0.35	1.915
140 mM NaCl 0-4d:ospp1a-8 vs. 140 mM NaCl 4-8d:ospp1a CatCT292A-2	0.35	1.238
140 mM NaCl 0-4d:ospp1a-8 vs. 140 mM NaCl 4-8d:ospp1a CatCT292A-12	0.35	1.348
140 mM NaCl 0-4d:ospp1a-8 vs. 140 mM NaCl 4-8d:ospp1a CatCT292D-8	0.35	1.585
140 mM NaCl 0-4d:ospp1a-8 vs. 140 mM NaCl 4-8d:ospp1a CatCT292D-5	0.35	1.84
140 mM NaCl 0-4d:ospp1a-23 vs. 140 mM NaCl 0-4d:OsPP1a-14	0.3475	0.8
140 mM NaCl 0-4d:ospp1a-23 vs. 140 mM NaCl 0-4d:OsPP1a-20	0.3475	0.8575
140 mM NaCl 0-4d:ospp1a-23 vs. 140 mM NaCl 0-4d:ospp1a CatCT292A-2	0.3475	1.368
140 mM NaCl 0-4d:ospp1a-23 vs. 140 mM NaCl 0-4d:ospp1a CatCT292A-12	0.3475	1.308
140 mM NaCl 0-4d:ospp1a-23 vs. 140 mM NaCl 0-4d:ospp1a CatCT292D-8	0.3475	1.018
140 mM NaCl 0-4d:ospp1a-23 vs. 140 mM NaCl 0-4d:ospp1a CatCT292D-5	0.3475	0.875
140 mM NaCl 0-4d:ospp1a-23 vs. 140 mM NaCl 4-8d:WT	0.3475	1.88
140 mM NaCl 0-4d:ospp1a-23 vs. 140 mM NaCl 4-8d:ospp1a-8	0.3475	2.178
140 mM NaCl 0-4d:ospp1a-23 vs. 140 mM NaCl 4-8d:ospp1a-23	0.3475	2.178
140 mM NaCl 0-4d:ospp1a-23 vs. 140 mM NaCl 4-8d:OsPP1a-14	0.3475	1.743
140 mM NaCl 0-4d:ospp1a-23 vs. 140 mM NaCl 4-8d:OsPP1a-20	0.3475	1.915
140 mM NaCl 0-4d:ospp1a-23 vs. 140 mM NaCl 4-8d:ospp1a CatCT292A-2	0.3475	1.238
140 mM NaCl 0-4d:ospp1a-23 vs. 140 mM NaCl 4-8d:ospp1a CatCT292A-12	0.3475	1.348
140 mM NaCl 0-4d:ospp1a-23 vs. 140 mM NaCl 4-8d:ospp1a CatCT292D-8	0.3475	1.585
140 mM NaCl 0-4d:ospp1a-23 vs. 140 mM NaCl 4-8d:ospp1a CatCT292D-5	0.3475	1.84
140 mM NaCl 0-4d:OsPP1a-14 vs. 140 mM NaCl 0-4d:OsPP1a-20	0.8	0.8575
140 mM NaCl 0-4d:OsPP1a-14 vs. 140 mM NaCl 0-4d:ospp1a CatCT292A-2	0.8	1.368
140 mM NaCl 0-4d:OsPP1a-14 vs. 140 mM NaCl 0-4d:ospp1a CatCT292A-12	0.8	1.308
140 mM NaCl 0-4d:OsPP1a-14 vs. 140 mM NaCl 0-4d:ospp1a CatCT292D-8	0.8	1.018
140 mM NaCl 0-4d:OsPP1a-14 vs. 140 mM NaCl 0-4d:ospp1a CatCT292D-5	0.8	0.875
140 mM NaCl 0-4d:OsPP1a-14 vs. 140 mM NaCl 4-8d:WT	0.8	1.88
140 mM NaCl 0-4d:OsPP1a-14 vs. 140 mM NaCl 4-8d:ospp1a-8	0.8	2.178
140 mM NaCl 0-4d:OsPP1a-14 vs. 140 mM NaCl 4-8d:ospp1a-23	0.8	2.178
140 mM NaCl 0-4d:OsPP1a-14 vs. 140 mM NaCl 4-8d:OsPP1a-14	0.8	1.743
140 mM NaCl 0-4d:OsPP1a-14 vs. 140 mM NaCl 4-8d:OsPP1a-20	0.8	1.915
140 mM NaCl 0-4d:OsPP1a-14 vs. 140 mM NaCl 4-8d:ospp1a CatCT292A-2	0.8	1.238
140 mM NaCl 0-4d:OsPP1a-14 vs. 140 mM NaCl 4-8d:ospp1a CatCT292A-12	0.8	1.348
140 mM NaCl 0-4d:OsPP1a-14 vs. 140 mM NaCl 4-8d:ospp1a CatCT292D-8	0.8	1.585
140 mM NaCl 0-4d:OsPP1a-14 vs. 140 mM NaCl 4-8d:ospp1a CatCT292D-5	0.8	1.84
140 mM NaCl 0-4d:OsPP1a-20 vs. 140 mM NaCl 0-4d:ospp1a CatCT292A-2	0.8575	1.368
140 mM NaCl 0-4d:OsPP1a-20 vs. 140 mM NaCl 0-4d:ospp1a CatCT292A-12	0.8575	1.308
140 mM NaCl 0-4d:OsPP1a-20 vs. 140 mM NaCl 0-4d:ospp1a CatCT292D-8	0.8575	1.018
140 mM NaCl 0-4d:OsPP1a-20 vs. 140 mM NaCl 0-4d:ospp1a CatCT292D-5	0.8575	0.875
140 mM NaCl 0-4d:OsPP1a-20 vs. 140 mM NaCl 4-8d:WT	0.8575	1.88
140 mM NaCl 0-4d:OsPP1a-20 vs. 140 mM NaCl 4-8d:ospp1a-8	0.8575	2.178
140 mM NaCl 0-4d:OsPP1a-20 vs. 140 mM NaCl 4-8d:ospp1a-23	0.8575	2.178
140 mM NaCl 0-4d:OsPP1a-20 vs. 140 mM NaCl 4-8d:OsPP1a-14	0.8575	1.743
140 mM NaCl 0-4d:OsPP1a-20 vs. 140 mM NaCl 4-8d:OsPP1a-20	0.8575	1.915
140 mM NaCl 0-4d:OsPP1a-20 vs. 140 mM NaCl 4-8d:ospp1a CatCT292A-2	0.8575	1.238
140 mM NaCl 0-4d:OsPP1a-20 vs. 140 mM NaCl 4-8d:ospp1a CatCT292A-12	0.8575	1.348
140 mM NaCl 0-4d:OsPP1a-20 vs. 140 mM NaCl 4-8d:ospp1a CatCT292D-8	0.8575	1.585
140 mM NaCl 0-4d:OsPP1a-20 vs. 140 mM NaCl 4-8d:ospp1a CatCT292D-5	0.8575	1.84
140 mM NaCl 0-4d:ospp1a CatCT292A-2 vs. 140 mM NaCl 0-4d:ospp1a CatCT292A-12	1.368	1.308
140 mM NaCl 0-4d:ospp1a CatCT292A-2 vs. 140 mM NaCl 0-4d:ospp1a CatCT292D-8	1.368	1.018
140 mM NaCl 0-4d:ospp1a CatCT292A-2 vs. 140 mM NaCl 0-4d:ospp1a CatCT292D-5	1.368	0.875
140 mM NaCl 0-4d:ospp1a CatCT292A-2 vs. 140 mM NaCl 4-8d:WT	1.368	1.88
140 mM NaCl 0-4d:ospp1a CatCT292A-2 vs. 140 mM NaCl 4-8d:ospp1a-8	1.368	2.178
140 mM NaCl 0-4d:ospp1a CatCT292A-2 vs. 140 mM NaCl 4-8d:ospp1a-23	1.368	2.178
140 mM NaCl 0-4d:ospp1a CatCT292A-2 vs. 140 mM NaCl 4-8d:OsPP1a-14	1.368	1.743
140 mM NaCl 0-4d:ospp1a CatCT292A-2 vs. 140 mM NaCl 4-8d:OsPP1a-20	1.368	1.915
140 mM NaCl 0-4d:ospp1a CatCT292A-2 vs. 140 mM NaCl 4-8d:ospp1a CatCT292A-2	1.368	1.238
140 mM NaCl 0-4d:ospp1a CatCT292A-2 vs. 140 mM NaCl 4-8d:ospp1a CatCT292A-12	1.368	1.348
140 mM NaCl 0-4d:ospp1a CatCT292A-2 vs. 140 mM NaCl 4-8d:ospp1a CatCT292D-8	1.368	1.585
140 mM NaCl 0-4d:ospp1a CatCT292A-2 vs. 140 mM NaCl 4-8d:ospp1a CatCT292D-5	1.368	1.84
140 mM NaCl 0-4d:ospp1a CatCT292A-12 vs. 140 mM NaCl 0-4d:ospp1a CatCT292D-8	1.308	1.018
140 mM NaCl 0-4d:ospp1a CatCT292A-12 vs. 140 mM NaCl 0-4d:ospp1a CatCT292D-5	1.308	0.875
140 mM NaCl 0-4d:ospp1a CatCT292A-12 vs. 140 mM NaCl 4-8d:WT	1.308	1.88
140 mM NaCl 0-4d:ospp1a CatCT292A-12 vs. 140 mM NaCl 4-8d:ospp1a-8	1.308	2.178
140 mM NaCl 0-4d:ospp1a CatCT292A-12 vs. 140 mM NaCl 4-8d:ospp1a-23	1.308	2.178
140 mM NaCl 0-4d:ospp1a CatCT292A-12 vs. 140 mM NaCl 4-8d:OsPP1a-14	1.308	1.743
140 mM NaCl 0-4d:ospp1a CatCT292A-12 vs. 140 mM NaCl 4-8d:OsPP1a-20	1.308	1.915
140 mM NaCl 0-4d:ospp1a CatCT292A-12 vs. 140 mM NaCl 4-8d:ospp1a CatCT292A-2	1.308	1.238
140 mM NaCl 0-4d:ospp1a CatCT292A-12 vs. 140 mM NaCl 4-8d:ospp1a CatCT292A-12	1.308	1.348
140 mM NaCl 0-4d:ospp1a CatCT292A-12 vs. 140 mM NaCl 4-8d:ospp1a CatCT292D-8	1.308	1.585
140 mM NaCl 0-4d:ospp1a CatCT292A-12 vs. 140 mM NaCl 4-8d:ospp1a CatCT292D-5	1.308	1.84
140 mM NaCl 0-4d:ospp1a CatCT292D-8 vs. 140 mM NaCl 0-4d:ospp1a CatCT292D-5	1.018	0.875
140 mM NaCl 0-4d:ospp1a CatCT292D-8 vs. 140 mM NaCl 4-8d:WT	1.018	1.88
140 mM NaCl 0-4d:ospp1a CatCT292D-8 vs. 140 mM NaCl 4-8d:ospp1a-8	1.018	2.178
140 mM NaCl 0-4d:ospp1a CatCT292D-8 vs. 140 mM NaCl 4-8d:ospp1a-23	1.018	2.178
140 mM NaCl 0-4d:ospp1a CatCT292D-8 vs. 140 mM NaCl 4-8d:OsPP1a-14	1.018	1.743
140 mM NaCl 0-4d:ospp1a CatCT292D-8 vs. 140 mM NaCl 4-8d:OsPP1a-20	1.018	1.915
140 mM NaCl 0-4d:ospp1a CatCT292D-8 vs. 140 mM NaCl 4-8d:ospp1a CatCT292A-2	1.018	1.238
140 mM NaCl 0-4d:ospp1a CatCT292D-8 vs. 140 mM NaCl 4-8d:ospp1a CatCT292A-12	1.018	1.348
140 mM NaCl 0-4d:ospp1a CatCT292D-8 vs. 140 mM NaCl 4-8d:ospp1a CatCT292D-8	1.018	1.585
140 mM NaCl 0-4d:ospp1a CatCT292D-8 vs. 140 mM NaCl 4-8d:ospp1a CatCT292D-5	1.018	1.84
140 mM NaCl 0-4d:ospp1a CatCT292D-5 vs. 140 mM NaCl 4-8d:WT	0.875	1.88
140 mM NaCl 0-4d:ospp1a CatCT292D-5 vs. 140 mM NaCl 4-8d:ospp1a-8	0.875	2.178
140 mM NaCl 0-4d:ospp1a CatCT292D-5 vs. 140 mM NaCl 4-8d:ospp1a-23	0.875	2.178
140 mM NaCl 0-4d:ospp1a CatCT292D-5 vs. 140 mM NaCl 4-8d:OsPP1a-14	0.875	1.743
140 mM NaCl 0-4d:ospp1a CatCT292D-5 vs. 140 mM NaCl 4-8d:OsPP1a-20	0.875	1.915
140 mM NaCl 0-4d:ospp1a CatCT292D-5 vs. 140 mM NaCl 4-8d:ospp1a CatCT292A-2	0.875	1.238
140 mM NaCl 0-4d:ospp1a CatCT292D-5 vs. 140 mM NaCl 4-8d:ospp1a CatCT292A-12	0.875	1.348
140 mM NaCl 0-4d:ospp1a CatCT292D-5 vs. 140 mM NaCl 4-8d:ospp1a CatCT292D-8	0.875	1.585
140 mM NaCl 0-4d:ospp1a CatCT292D-5 vs. 140 mM NaCl 4-8d:ospp1a CatCT292D-5	0.875	1.84
140 mM NaCl 4-8d:WT vs. 140 mM NaCl 4-8d:ospp1a-8	1.88	2.178
140 mM NaCl 4-8d:WT vs. 140 mM NaCl 4-8d:ospp1a-23	1.88	2.178
140 mM NaCl 4-8d:WT vs. 140 mM NaCl 4-8d:OsPP1a-14	1.88	1.743
140 mM NaCl 4-8d:WT vs. 140 mM NaCl 4-8d:OsPP1a-20	1.88	1.915
140 mM NaCl 4-8d:WT vs. 140 mM NaCl 4-8d:ospp1a CatCT292A-2	1.88	1.238
140 mM NaCl 4-8d:WT vs. 140 mM NaCl 4-8d:ospp1a CatCT292A-12	1.88	1.348
140 mM NaCl 4-8d:WT vs. 140 mM NaCl 4-8d:ospp1a CatCT292D-8	1.88	1.585
140 mM NaCl 4-8d:WT vs. 140 mM NaCl 4-8d:ospp1a CatCT292D-5	1.88	1.84
140 mM NaCl 4-8d:ospp1a-8 vs. 140 mM NaCl 4-8d:ospp1a-23	2.178	2.178
140 mM NaCl 4-8d:ospp1a-8 vs. 140 mM NaCl 4-8d:OsPP1a-14	2.178	1.743
140 mM NaCl 4-8d:ospp1a-8 vs. 140 mM NaCl 4-8d:OsPP1a-20	2.178	1.915
140 mM NaCl 4-8d:ospp1a-8 vs. 140 mM NaCl 4-8d:ospp1a CatCT292A-2	2.178	1.238
140 mM NaCl 4-8d:ospp1a-8 vs. 140 mM NaCl 4-8d:ospp1a CatCT292A-12	2.178	1.348
140 mM NaCl 4-8d:ospp1a-8 vs. 140 mM NaCl 4-8d:ospp1a CatCT292D-8	2.178	1.585
140 mM NaCl 4-8d:ospp1a-8 vs. 140 mM NaCl 4-8d:ospp1a CatCT292D-5	2.178	1.84
140 mM NaCl 4-8d:ospp1a-23 vs. 140 mM NaCl 4-8d:OsPP1a-14	2.178	1.743
140 mM NaCl 4-8d:ospp1a-23 vs. 140 mM NaCl 4-8d:OsPP1a-20	2.178	1.915
140 mM NaCl 4-8d:ospp1a-23 vs. 140 mM NaCl 4-8d:ospp1a CatCT292A-2	2.178	1.238
140 mM NaCl 4-8d:ospp1a-23 vs. 140 mM NaCl 4-8d:ospp1a CatCT292A-12	2.178	1.348
140 mM NaCl 4-8d:ospp1a-23 vs. 140 mM NaCl 4-8d:ospp1a CatCT292D-8	2.178	1.585
140 mM NaCl 4-8d:ospp1a-23 vs. 140 mM NaCl 4-8d:ospp1a CatCT292D-5	2.178	1.84
140 mM NaCl 4-8d:OsPP1a-14 vs. 140 mM NaCl 4-8d:OsPP1a-20	1.743	1.915
140 mM NaCl 4-8d:OsPP1a-14 vs. 140 mM NaCl 4-8d:ospp1a CatCT292A-2	1.743	1.238
140 mM NaCl 4-8d:OsPP1a-14 vs. 140 mM NaCl 4-8d:ospp1a CatCT292A-12	1.743	1.348
140 mM NaCl 4-8d:OsPP1a-14 vs. 140 mM NaCl 4-8d:ospp1a CatCT292D-8	1.743	1.585
140 mM NaCl 4-8d:OsPP1a-14 vs. 140 mM NaCl 4-8d:ospp1a CatCT292D-5	1.743	1.84
140 mM NaCl 4-8d:OsPP1a-20 vs. 140 mM NaCl 4-8d:ospp1a CatCT292A-2	1.915	1.238
140 mM NaCl 4-8d:OsPP1a-20 vs. 140 mM NaCl 4-8d:ospp1a CatCT292A-12	1.915	1.348
140 mM NaCl 4-8d:OsPP1a-20 vs. 140 mM NaCl 4-8d:ospp1a CatCT292D-8	1.915	1.585
140 mM NaCl 4-8d:OsPP1a-20 vs. 140 mM NaCl 4-8d:ospp1a CatCT292D-5	1.915	1.84
140 mM NaCl 4-8d:ospp1a CatCT292A-2 vs. 140 mM NaCl 4-8d:ospp1a CatCT292A-12	1.238	1.348
140 mM NaCl 4-8d:ospp1a CatCT292A-2 vs. 140 mM NaCl 4-8d:ospp1a CatCT292D-8	1.238	1.585
140 mM NaCl 4-8d:ospp1a CatCT292A-2 vs. 140 mM NaCl 4-8d:ospp1a CatCT292D-5	1.238	1.84
140 mM NaCl 4-8d:ospp1a CatCT292A-12 vs. 140 mM NaCl 4-8d:ospp1a CatCT292D-8	1.348	1.585
140 mM NaCl 4-8d:ospp1a CatCT292A-12 vs. 140 mM NaCl 4-8d:ospp1a CatCT292D-5	1.348	1.84
140 mM NaCl 4-8d:ospp1a CatCT292D-8 vs. 140 mM NaCl 4-8d:ospp1a CatCT292D-5	1.585	1.84
Compact letter display
140 mM NaCl 4-8d:ospp1a-8	A
140 mM NaCl 4-8d:ospp1a-23	A
140 mM NaCl 4-8d:OsPP1a-20	B
140 mM NaCl 4-8d:WT	B
140 mM NaCl 4-8d:ospp1a CatCT292D-5	B
140 mM NaCl 4-8d:OsPP1a-14	B C
140 mM NaCl 4-8d:ospp1a CatCT292D-8	C D
140 mM NaCl 0-4d:ospp1a CatCT292A-2	D E
140 mM NaCl 4-8d:ospp1a CatCT292A-12	E
140 mM NaCl 0-4d:ospp1a CatCT292A-12	E
140 mM NaCl 4-8d:ospp1a CatCT292A-2	E F
140 mM NaCl 0-4d:ospp1a CatCT292D-8	F G
140 mM NaCl 0-4d:ospp1a CatCT292D-5	G
140 mM NaCl 0-4d:OsPP1a-20	G
140 mM NaCl 0-4d:OsPP1a-14	G H
140 mM NaCl 0-4d:WT	H
140 mM NaCl 0-4d:ospp1a-8	I
140 mM NaCl 0-4d:ospp1a-23	I
Figure 5L
	Seminal root average growth velocity of WT and OsPP1a transgenic rice seedlings during the transition from salt stress to normal growth conditions
Two-way ANOVA	Ordinary
Alpha	0.05
Compare cell means regardless of rows and columns
Number of families	1
Number of comparisons per family	153
Alpha	0.05
Tukey's multiple comparisons test	Mean diff.	95.00% CI of diff.	Below threshold?	Summary	Adjusted P Value
Normal 0-4d:WT vs. Normal 0-4d:ospp1a-8	-0.265	-0.6261 to 0.09611	No	ns	0.4582
Normal 0-4d:WT vs. Normal 0-4d:ospp1a-23	-0.1125	-0.4736 to 0.2486	No	ns	0.9997
Normal 0-4d:WT vs. Normal 0-4d:OsPP1a-14	-0.205	-0.5661 to 0.1561	No	ns	0.8586
Normal 0-4d:WT vs. Normal 0-4d:OsPP1a-20	-0.145	-0.5061 to 0.2161	No	ns	0.9941
Normal 0-4d:WT vs. Normal 0-4d:ospp1a CatCT292A-2	-0.1725	-0.5336 to 0.1886	No	ns	0.9652
Normal 0-4d:WT vs. Normal 0-4d:ospp1a CatCT292A-12	-0.29	-0.6511 to 0.07111	No	ns	0.2946
Normal 0-4d:WT vs. Normal 0-4d:ospp1a CatCT292D-8	-0.1325	-0.4936 to 0.2286	No	ns	0.9979
Normal 0-4d:WT vs. Normal 0-4d:ospp1a CatCT292D-5	-0.0625	-0.4236 to 0.2986	No	ns	>0.9999
Normal 0-4d:WT vs. Normal 4-8d:WT	0.38	0.01889 to 0.7411	Yes	*	0.028
Normal 0-4d:WT vs. Normal 4-8d:ospp1a-8	0.6175	0.2564 to 0.9786	Yes	****	<0.0001
Normal 0-4d:WT vs. Normal 4-8d:ospp1a-23	0.43	0.06889 to 0.7911	Yes	**	0.005
Normal 0-4d:WT vs. Normal 4-8d:OsPP1a-14	0.6075	0.2464 to 0.9686	Yes	****	<0.0001
Normal 0-4d:WT vs. Normal 4-8d:OsPP1a-20	0.4575	0.09639 to 0.8186	Yes	**	0.0018
Normal 0-4d:WT vs. Normal 4-8d:ospp1a CatCT292A-2	0.545	0.1839 to 0.9061	Yes	****	<0.0001
Normal 0-4d:WT vs. Normal 4-8d:ospp1a CatCT292A-12	0.665	0.3039 to 1.026	Yes	****	<0.0001
Normal 0-4d:WT vs. Normal 4-8d:ospp1a CatCT292D-8	0.61	0.2489 to 0.9711	Yes	****	<0.0001
Normal 0-4d:WT vs. Normal 4-8d:ospp1a CatCT292D-5	0.5325	0.1714 to 0.8936	Yes	****	<0.0001
Normal 0-4d:ospp1a-8 vs. Normal 0-4d:ospp1a-23	0.1525	-0.2086 to 0.5136	No	ns	0.9897
Normal 0-4d:ospp1a-8 vs. Normal 0-4d:OsPP1a-14	0.06	-0.3011 to 0.4211	No	ns	>0.9999
Normal 0-4d:ospp1a-8 vs. Normal 0-4d:OsPP1a-20	0.12	-0.2411 to 0.4811	No	ns	0.9994
Normal 0-4d:ospp1a-8 vs. Normal 0-4d:ospp1a CatCT292A-2	0.0925	-0.2686 to 0.4536	No	ns	>0.9999
Normal 0-4d:ospp1a-8 vs. Normal 0-4d:ospp1a CatCT292A-12	-0.025	-0.3861 to 0.3361	No	ns	>0.9999
Normal 0-4d:ospp1a-8 vs. Normal 0-4d:ospp1a CatCT292D-8	0.1325	-0.2286 to 0.4936	No	ns	0.9979
Normal 0-4d:ospp1a-8 vs. Normal 0-4d:ospp1a CatCT292D-5	0.2025	-0.1586 to 0.5636	No	ns	0.8703
Normal 0-4d:ospp1a-8 vs. Normal 4-8d:WT	0.645	0.2839 to 1.006	Yes	****	<0.0001
Normal 0-4d:ospp1a-8 vs. Normal 4-8d:ospp1a-8	0.8825	0.5214 to 1.244	Yes	****	<0.0001
Normal 0-4d:ospp1a-8 vs. Normal 4-8d:ospp1a-23	0.695	0.3339 to 1.056	Yes	****	<0.0001
Normal 0-4d:ospp1a-8 vs. Normal 4-8d:OsPP1a-14	0.8725	0.5114 to 1.234	Yes	****	<0.0001
Normal 0-4d:ospp1a-8 vs. Normal 4-8d:OsPP1a-20	0.7225	0.3614 to 1.084	Yes	****	<0.0001
Normal 0-4d:ospp1a-8 vs. Normal 4-8d:ospp1a CatCT292A-2	0.81	0.4489 to 1.171	Yes	****	<0.0001
Normal 0-4d:ospp1a-8 vs. Normal 4-8d:ospp1a CatCT292A-12	0.93	0.5689 to 1.291	Yes	****	<0.0001
Normal 0-4d:ospp1a-8 vs. Normal 4-8d:ospp1a CatCT292D-8	0.875	0.5139 to 1.236	Yes	****	<0.0001
Normal 0-4d:ospp1a-8 vs. Normal 4-8d:ospp1a CatCT292D-5	0.7975	0.4364 to 1.159	Yes	****	<0.0001
Normal 0-4d:ospp1a-23 vs. Normal 0-4d:OsPP1a-14	-0.0925	-0.4536 to 0.2686	No	ns	>0.9999
Normal 0-4d:ospp1a-23 vs. Normal 0-4d:OsPP1a-20	-0.0325	-0.3936 to 0.3286	No	ns	>0.9999
Normal 0-4d:ospp1a-23 vs. Normal 0-4d:ospp1a CatCT292A-2	-0.06	-0.4211 to 0.3011	No	ns	>0.9999
Normal 0-4d:ospp1a-23 vs. Normal 0-4d:ospp1a CatCT292A-12	-0.1775	-0.5386 to 0.1836	No	ns	0.9549
Normal 0-4d:ospp1a-23 vs. Normal 0-4d:ospp1a CatCT292D-8	-0.02	-0.3811 to 0.3411	No	ns	>0.9999
Normal 0-4d:ospp1a-23 vs. Normal 0-4d:ospp1a CatCT292D-5	0.05	-0.3111 to 0.4111	No	ns	>0.9999
Normal 0-4d:ospp1a-23 vs. Normal 4-8d:WT	0.4925	0.1314 to 0.8536	Yes	***	0.0004
Normal 0-4d:ospp1a-23 vs. Normal 4-8d:ospp1a-8	0.73	0.3689 to 1.091	Yes	****	<0.0001
Normal 0-4d:ospp1a-23 vs. Normal 4-8d:ospp1a-23	0.5425	0.1814 to 0.9036	Yes	****	<0.0001
Normal 0-4d:ospp1a-23 vs. Normal 4-8d:OsPP1a-14	0.72	0.3589 to 1.081	Yes	****	<0.0001
Normal 0-4d:ospp1a-23 vs. Normal 4-8d:OsPP1a-20	0.57	0.2089 to 0.9311	Yes	****	<0.0001
Normal 0-4d:ospp1a-23 vs. Normal 4-8d:ospp1a CatCT292A-2	0.6575	0.2964 to 1.019	Yes	****	<0.0001
Normal 0-4d:ospp1a-23 vs. Normal 4-8d:ospp1a CatCT292A-12	0.7775	0.4164 to 1.139	Yes	****	<0.0001
Normal 0-4d:ospp1a-23 vs. Normal 4-8d:ospp1a CatCT292D-8	0.7225	0.3614 to 1.084	Yes	****	<0.0001
Normal 0-4d:ospp1a-23 vs. Normal 4-8d:ospp1a CatCT292D-5	0.645	0.2839 to 1.006	Yes	****	<0.0001
Normal 0-4d:OsPP1a-14 vs. Normal 0-4d:OsPP1a-20	0.06	-0.3011 to 0.4211	No	ns	>0.9999
Normal 0-4d:OsPP1a-14 vs. Normal 0-4d:ospp1a CatCT292A-2	0.0325	-0.3286 to 0.3936	No	ns	>0.9999
Normal 0-4d:OsPP1a-14 vs. Normal 0-4d:ospp1a CatCT292A-12	-0.085	-0.4461 to 0.2761	No	ns	>0.9999
Normal 0-4d:OsPP1a-14 vs. Normal 0-4d:ospp1a CatCT292D-8	0.0725	-0.2886 to 0.4336	No	ns	>0.9999
Normal 0-4d:OsPP1a-14 vs. Normal 0-4d:ospp1a CatCT292D-5	0.1425	-0.2186 to 0.5036	No	ns	0.9951
Normal 0-4d:OsPP1a-14 vs. Normal 4-8d:WT	0.585	0.2239 to 0.9461	Yes	****	<0.0001
Normal 0-4d:OsPP1a-14 vs. Normal 4-8d:ospp1a-8	0.8225	0.4614 to 1.184	Yes	****	<0.0001
Normal 0-4d:OsPP1a-14 vs. Normal 4-8d:ospp1a-23	0.635	0.2739 to 0.9961	Yes	****	<0.0001
Normal 0-4d:OsPP1a-14 vs. Normal 4-8d:OsPP1a-14	0.8125	0.4514 to 1.174	Yes	****	<0.0001
Normal 0-4d:OsPP1a-14 vs. Normal 4-8d:OsPP1a-20	0.6625	0.3014 to 1.024	Yes	****	<0.0001
Normal 0-4d:OsPP1a-14 vs. Normal 4-8d:ospp1a CatCT292A-2	0.75	0.3889 to 1.111	Yes	****	<0.0001
Normal 0-4d:OsPP1a-14 vs. Normal 4-8d:ospp1a CatCT292A-12	0.87	0.5089 to 1.231	Yes	****	<0.0001
Normal 0-4d:OsPP1a-14 vs. Normal 4-8d:ospp1a CatCT292D-8	0.815	0.4539 to 1.176	Yes	****	<0.0001
Normal 0-4d:OsPP1a-14 vs. Normal 4-8d:ospp1a CatCT292D-5	0.7375	0.3764 to 1.099	Yes	****	<0.0001
Normal 0-4d:OsPP1a-20 vs. Normal 0-4d:ospp1a CatCT292A-2	-0.0275	-0.3886 to 0.3336	No	ns	>0.9999
Normal 0-4d:OsPP1a-20 vs. Normal 0-4d:ospp1a CatCT292A-12	-0.145	-0.5061 to 0.2161	No	ns	0.9941
Normal 0-4d:OsPP1a-20 vs. Normal 0-4d:ospp1a CatCT292D-8	0.0125	-0.3486 to 0.3736	No	ns	>0.9999
Normal 0-4d:OsPP1a-20 vs. Normal 0-4d:ospp1a CatCT292D-5	0.0825	-0.2786 to 0.4436	No	ns	>0.9999
Normal 0-4d:OsPP1a-20 vs. Normal 4-8d:WT	0.525	0.1639 to 0.8861	Yes	***	0.0001
Normal 0-4d:OsPP1a-20 vs. Normal 4-8d:ospp1a-8	0.7625	0.4014 to 1.124	Yes	****	<0.0001
Normal 0-4d:OsPP1a-20 vs. Normal 4-8d:ospp1a-23	0.575	0.2139 to 0.9361	Yes	****	<0.0001
Normal 0-4d:OsPP1a-20 vs. Normal 4-8d:OsPP1a-14	0.7525	0.3914 to 1.114	Yes	****	<0.0001
Normal 0-4d:OsPP1a-20 vs. Normal 4-8d:OsPP1a-20	0.6025	0.2414 to 0.9636	Yes	****	<0.0001
Normal 0-4d:OsPP1a-20 vs. Normal 4-8d:ospp1a CatCT292A-2	0.69	0.3289 to 1.051	Yes	****	<0.0001
Normal 0-4d:OsPP1a-20 vs. Normal 4-8d:ospp1a CatCT292A-12	0.81	0.4489 to 1.171	Yes	****	<0.0001
Normal 0-4d:OsPP1a-20 vs. Normal 4-8d:ospp1a CatCT292D-8	0.755	0.3939 to 1.116	Yes	****	<0.0001
Normal 0-4d:OsPP1a-20 vs. Normal 4-8d:ospp1a CatCT292D-5	0.6775	0.3164 to 1.039	Yes	****	<0.0001
Normal 0-4d:ospp1a CatCT292A-2 vs. Normal 0-4d:ospp1a CatCT292A-12	-0.1175	-0.4786 to 0.2436	No	ns	0.9995
Normal 0-4d:ospp1a CatCT292A-2 vs. Normal 0-4d:ospp1a CatCT292D-8	0.04	-0.3211 to 0.4011	No	ns	>0.9999
Normal 0-4d:ospp1a CatCT292A-2 vs. Normal 0-4d:ospp1a CatCT292D-5	0.11	-0.2511 to 0.4711	No	ns	0.9998
Normal 0-4d:ospp1a CatCT292A-2 vs. Normal 4-8d:WT	0.5525	0.1914 to 0.9136	Yes	****	<0.0001
Normal 0-4d:ospp1a CatCT292A-2 vs. Normal 4-8d:ospp1a-8	0.79	0.4289 to 1.151	Yes	****	<0.0001
Normal 0-4d:ospp1a CatCT292A-2 vs. Normal 4-8d:ospp1a-23	0.6025	0.2414 to 0.9636	Yes	****	<0.0001
Normal 0-4d:ospp1a CatCT292A-2 vs. Normal 4-8d:OsPP1a-14	0.78	0.4189 to 1.141	Yes	****	<0.0001
Normal 0-4d:ospp1a CatCT292A-2 vs. Normal 4-8d:OsPP1a-20	0.63	0.2689 to 0.9911	Yes	****	<0.0001
Normal 0-4d:ospp1a CatCT292A-2 vs. Normal 4-8d:ospp1a CatCT292A-2	0.7175	0.3564 to 1.079	Yes	****	<0.0001
Normal 0-4d:ospp1a CatCT292A-2 vs. Normal 4-8d:ospp1a CatCT292A-12	0.8375	0.4764 to 1.199	Yes	****	<0.0001
Normal 0-4d:ospp1a CatCT292A-2 vs. Normal 4-8d:ospp1a CatCT292D-8	0.7825	0.4214 to 1.144	Yes	****	<0.0001
Normal 0-4d:ospp1a CatCT292A-2 vs. Normal 4-8d:ospp1a CatCT292D-5	0.705	0.3439 to 1.066	Yes	****	<0.0001
Normal 0-4d:ospp1a CatCT292A-12 vs. Normal 0-4d:ospp1a CatCT292D-8	0.1575	-0.2036 to 0.5186	No	ns	0.9856
Normal 0-4d:ospp1a CatCT292A-12 vs. Normal 0-4d:ospp1a CatCT292D-5	0.2275	-0.1336 to 0.5886	No	ns	0.728
Normal 0-4d:ospp1a CatCT292A-12 vs. Normal 4-8d:WT	0.67	0.3089 to 1.031	Yes	****	<0.0001
Normal 0-4d:ospp1a CatCT292A-12 vs. Normal 4-8d:ospp1a-8	0.9075	0.5464 to 1.269	Yes	****	<0.0001
Normal 0-4d:ospp1a CatCT292A-12 vs. Normal 4-8d:ospp1a-23	0.72	0.3589 to 1.081	Yes	****	<0.0001
Normal 0-4d:ospp1a CatCT292A-12 vs. Normal 4-8d:OsPP1a-14	0.8975	0.5364 to 1.259	Yes	****	<0.0001
Normal 0-4d:ospp1a CatCT292A-12 vs. Normal 4-8d:OsPP1a-20	0.7475	0.3864 to 1.109	Yes	****	<0.0001
Normal 0-4d:ospp1a CatCT292A-12 vs. Normal 4-8d:ospp1a CatCT292A-2	0.835	0.4739 to 1.196	Yes	****	<0.0001
Normal 0-4d:ospp1a CatCT292A-12 vs. Normal 4-8d:ospp1a CatCT292A-12	0.955	0.5939 to 1.316	Yes	****	<0.0001
Normal 0-4d:ospp1a CatCT292A-12 vs. Normal 4-8d:ospp1a CatCT292D-8	0.9	0.5389 to 1.261	Yes	****	<0.0001
Normal 0-4d:ospp1a CatCT292A-12 vs. Normal 4-8d:ospp1a CatCT292D-5	0.8225	0.4614 to 1.184	Yes	****	<0.0001
Normal 0-4d:ospp1a CatCT292D-8 vs. Normal 0-4d:ospp1a CatCT292D-5	0.07	-0.2911 to 0.4311	No	ns	>0.9999
Normal 0-4d:ospp1a CatCT292D-8 vs. Normal 4-8d:WT	0.5125	0.1514 to 0.8736	Yes	***	0.0002
Normal 0-4d:ospp1a CatCT292D-8 vs. Normal 4-8d:ospp1a-8	0.75	0.3889 to 1.111	Yes	****	<0.0001
Normal 0-4d:ospp1a CatCT292D-8 vs. Normal 4-8d:ospp1a-23	0.5625	0.2014 to 0.9236	Yes	****	<0.0001
Normal 0-4d:ospp1a CatCT292D-8 vs. Normal 4-8d:OsPP1a-14	0.74	0.3789 to 1.101	Yes	****	<0.0001
Normal 0-4d:ospp1a CatCT292D-8 vs. Normal 4-8d:OsPP1a-20	0.59	0.2289 to 0.9511	Yes	****	<0.0001
Normal 0-4d:ospp1a CatCT292D-8 vs. Normal 4-8d:ospp1a CatCT292A-2	0.6775	0.3164 to 1.039	Yes	****	<0.0001
Normal 0-4d:ospp1a CatCT292D-8 vs. Normal 4-8d:ospp1a CatCT292A-12	0.7975	0.4364 to 1.159	Yes	****	<0.0001
Normal 0-4d:ospp1a CatCT292D-8 vs. Normal 4-8d:ospp1a CatCT292D-8	0.7425	0.3814 to 1.104	Yes	****	<0.0001
Normal 0-4d:ospp1a CatCT292D-8 vs. Normal 4-8d:ospp1a CatCT292D-5	0.665	0.3039 to 1.026	Yes	****	<0.0001
Normal 0-4d:ospp1a CatCT292D-5 vs. Normal 4-8d:WT	0.4425	0.08139 to 0.8036	Yes	**	0.0031
Normal 0-4d:ospp1a CatCT292D-5 vs. Normal 4-8d:ospp1a-8	0.68	0.3189 to 1.041	Yes	****	<0.0001
Normal 0-4d:ospp1a CatCT292D-5 vs. Normal 4-8d:ospp1a-23	0.4925	0.1314 to 0.8536	Yes	***	0.0004
Normal 0-4d:ospp1a CatCT292D-5 vs. Normal 4-8d:OsPP1a-14	0.67	0.3089 to 1.031	Yes	****	<0.0001
Normal 0-4d:ospp1a CatCT292D-5 vs. Normal 4-8d:OsPP1a-20	0.52	0.1589 to 0.8811	Yes	***	0.0001
Normal 0-4d:ospp1a CatCT292D-5 vs. Normal 4-8d:ospp1a CatCT292A-2	0.6075	0.2464 to 0.9686	Yes	****	<0.0001
Normal 0-4d:ospp1a CatCT292D-5 vs. Normal 4-8d:ospp1a CatCT292A-12	0.7275	0.3664 to 1.089	Yes	****	<0.0001
Normal 0-4d:ospp1a CatCT292D-5 vs. Normal 4-8d:ospp1a CatCT292D-8	0.6725	0.3114 to 1.034	Yes	****	<0.0001
Normal 0-4d:ospp1a CatCT292D-5 vs. Normal 4-8d:ospp1a CatCT292D-5	0.595	0.2339 to 0.9561	Yes	****	<0.0001
Normal 4-8d:WT vs. Normal 4-8d:ospp1a-8	0.2375	-0.1236 to 0.5986	No	ns	0.6588
Normal 4-8d:WT vs. Normal 4-8d:ospp1a-23	0.05	-0.3111 to 0.4111	No	ns	>0.9999
Normal 4-8d:WT vs. Normal 4-8d:OsPP1a-14	0.2275	-0.1336 to 0.5886	No	ns	0.728
Normal 4-8d:WT vs. Normal 4-8d:OsPP1a-20	0.0775	-0.2836 to 0.4386	No	ns	>0.9999
Normal 4-8d:WT vs. Normal 4-8d:ospp1a CatCT292A-2	0.165	-0.1961 to 0.5261	No	ns	0.9771
Normal 4-8d:WT vs. Normal 4-8d:ospp1a CatCT292A-12	0.285	-0.07611 to 0.6461	No	ns	0.3244
Normal 4-8d:WT vs. Normal 4-8d:ospp1a CatCT292D-8	0.23	-0.1311 to 0.5911	No	ns	0.7111
Normal 4-8d:WT vs. Normal 4-8d:ospp1a CatCT292D-5	0.1525	-0.2086 to 0.5136	No	ns	0.9897
Normal 4-8d:ospp1a-8 vs. Normal 4-8d:ospp1a-23	-0.1875	-0.5486 to 0.1736	No	ns	0.9281
Normal 4-8d:ospp1a-8 vs. Normal 4-8d:OsPP1a-14	-0.01	-0.3711 to 0.3511	No	ns	>0.9999
Normal 4-8d:ospp1a-8 vs. Normal 4-8d:OsPP1a-20	-0.16	-0.5211 to 0.2011	No	ns	0.9831
Normal 4-8d:ospp1a-8 vs. Normal 4-8d:ospp1a CatCT292A-2	-0.0725	-0.4336 to 0.2886	No	ns	>0.9999
Normal 4-8d:ospp1a-8 vs. Normal 4-8d:ospp1a CatCT292A-12	0.0475	-0.3136 to 0.4086	No	ns	>0.9999
Normal 4-8d:ospp1a-8 vs. Normal 4-8d:ospp1a CatCT292D-8	-0.0075	-0.3686 to 0.3536	No	ns	>0.9999
Normal 4-8d:ospp1a-8 vs. Normal 4-8d:ospp1a CatCT292D-5	-0.085	-0.4461 to 0.2761	No	ns	>0.9999
Normal 4-8d:ospp1a-23 vs. Normal 4-8d:OsPP1a-14	0.1775	-0.1836 to 0.5386	No	ns	0.9549
Normal 4-8d:ospp1a-23 vs. Normal 4-8d:OsPP1a-20	0.0275	-0.3336 to 0.3886	No	ns	>0.9999
Normal 4-8d:ospp1a-23 vs. Normal 4-8d:ospp1a CatCT292A-2	0.115	-0.2461 to 0.4761	No	ns	0.9996
Normal 4-8d:ospp1a-23 vs. Normal 4-8d:ospp1a CatCT292A-12	0.235	-0.1261 to 0.5961	No	ns	0.6765
Normal 4-8d:ospp1a-23 vs. Normal 4-8d:ospp1a CatCT292D-8	0.18	-0.1811 to 0.5411	No	ns	0.9491
Normal 4-8d:ospp1a-23 vs. Normal 4-8d:ospp1a CatCT292D-5	0.1025	-0.2586 to 0.4636	No	ns	>0.9999
Normal 4-8d:OsPP1a-14 vs. Normal 4-8d:OsPP1a-20	-0.15	-0.5111 to 0.2111	No	ns	0.9914
Normal 4-8d:OsPP1a-14 vs. Normal 4-8d:ospp1a CatCT292A-2	-0.0625	-0.4236 to 0.2986	No	ns	>0.9999
Normal 4-8d:OsPP1a-14 vs. Normal 4-8d:ospp1a CatCT292A-12	0.0575	-0.3036 to 0.4186	No	ns	>0.9999
Normal 4-8d:OsPP1a-14 vs. Normal 4-8d:ospp1a CatCT292D-8	0.0025	-0.3586 to 0.3636	No	ns	>0.9999
Normal 4-8d:OsPP1a-14 vs. Normal 4-8d:ospp1a CatCT292D-5	-0.075	-0.4361 to 0.2861	No	ns	>0.9999
Normal 4-8d:OsPP1a-20 vs. Normal 4-8d:ospp1a CatCT292A-2	0.0875	-0.2736 to 0.4486	No	ns	>0.9999
Normal 4-8d:OsPP1a-20 vs. Normal 4-8d:ospp1a CatCT292A-12	0.2075	-0.1536 to 0.5686	No	ns	0.8462
Normal 4-8d:OsPP1a-20 vs. Normal 4-8d:ospp1a CatCT292D-8	0.1525	-0.2086 to 0.5136	No	ns	0.9897
Normal 4-8d:OsPP1a-20 vs. Normal 4-8d:ospp1a CatCT292D-5	0.075	-0.2861 to 0.4361	No	ns	>0.9999
Normal 4-8d:ospp1a CatCT292A-2 vs. Normal 4-8d:ospp1a CatCT292A-12	0.12	-0.2411 to 0.4811	No	ns	0.9994
Normal 4-8d:ospp1a CatCT292A-2 vs. Normal 4-8d:ospp1a CatCT292D-8	0.065	-0.2961 to 0.4261	No	ns	>0.9999
Normal 4-8d:ospp1a CatCT292A-2 vs. Normal 4-8d:ospp1a CatCT292D-5	-0.0125	-0.3736 to 0.3486	No	ns	>0.9999
Normal 4-8d:ospp1a CatCT292A-12 vs. Normal 4-8d:ospp1a CatCT292D-8	-0.055	-0.4161 to 0.3061	No	ns	>0.9999
Normal 4-8d:ospp1a CatCT292A-12 vs. Normal 4-8d:ospp1a CatCT292D-5	-0.1325	-0.4936 to 0.2286	No	ns	0.9979
Normal 4-8d:ospp1a CatCT292D-8 vs. Normal 4-8d:ospp1a CatCT292D-5	-0.0775	-0.4386 to 0.2836	No	ns	>0.9999
Test details	Mean 1	Mean 2	Mean diff.	SE of diff.	N1	N2	q	DF
Normal 0-4d:WT vs. Normal 0-4d:ospp1a-8	1.593	1.858	-0.265	0.1018	10	10	3.68	162
Normal 0-4d:WT vs. Normal 0-4d:ospp1a-23	1.593	1.705	-0.1125	0.1018	10	10	1.562	162
Normal 0-4d:WT vs. Normal 0-4d:OsPP1a-14	1.593	1.798	-0.205	0.1018	10	10	2.847	162
Normal 0-4d:WT vs. Normal 0-4d:OsPP1a-20	1.593	1.738	-0.145	0.1018	10	10	2.014	162
Normal 0-4d:WT vs. Normal 0-4d:ospp1a CatCT292A-2	1.593	1.765	-0.1725	0.1018	10	10	2.396	162
Normal 0-4d:WT vs. Normal 0-4d:ospp1a CatCT292A-12	1.593	1.883	-0.29	0.1018	10	10	4.027	162
Normal 0-4d:WT vs. Normal 0-4d:ospp1a CatCT292D-8	1.593	1.725	-0.1325	0.1018	10	10	1.84	162
Normal 0-4d:WT vs. Normal 0-4d:ospp1a CatCT292D-5	1.593	1.655	-0.0625	0.1018	10	10	0.868	162
Normal 0-4d:WT vs. Normal 4-8d:WT	1.593	1.213	0.38	0.1018	10	10	5.277	162
Normal 0-4d:WT vs. Normal 4-8d:ospp1a-8	1.593	0.975	0.6175	0.1018	10	10	8.576	162
Normal 0-4d:WT vs. Normal 4-8d:ospp1a-23	1.593	1.163	0.43	0.1018	10	10	5.972	162
Normal 0-4d:WT vs. Normal 4-8d:OsPP1a-14	1.593	0.985	0.6075	0.1018	10	10	8.437	162
Normal 0-4d:WT vs. Normal 4-8d:OsPP1a-20	1.593	1.135	0.4575	0.1018	10	10	6.354	162
Normal 0-4d:WT vs. Normal 4-8d:ospp1a CatCT292A-2	1.593	1.048	0.545	0.1018	10	10	7.569	162
Normal 0-4d:WT vs. Normal 4-8d:ospp1a CatCT292A-12	1.593	0.9275	0.665	0.1018	10	10	9.235	162
Normal 0-4d:WT vs. Normal 4-8d:ospp1a CatCT292D-8	1.593	0.9825	0.61	0.1018	10	10	8.471	162
Normal 0-4d:WT vs. Normal 4-8d:ospp1a CatCT292D-5	1.593	1.06	0.5325	0.1018	10	10	7.395	162
Normal 0-4d:ospp1a-8 vs. Normal 0-4d:ospp1a-23	1.858	1.705	0.1525	0.1018	10	10	2.118	162
Normal 0-4d:ospp1a-8 vs. Normal 0-4d:OsPP1a-14	1.858	1.798	0.06	0.1018	10	10	0.8333	162
Normal 0-4d:ospp1a-8 vs. Normal 0-4d:OsPP1a-20	1.858	1.738	0.12	0.1018	10	10	1.667	162
Normal 0-4d:ospp1a-8 vs. Normal 0-4d:ospp1a CatCT292A-2	1.858	1.765	0.0925	0.1018	10	10	1.285	162
Normal 0-4d:ospp1a-8 vs. Normal 0-4d:ospp1a CatCT292A-12	1.858	1.883	-0.025	0.1018	10	10	0.3472	162
Normal 0-4d:ospp1a-8 vs. Normal 0-4d:ospp1a CatCT292D-8	1.858	1.725	0.1325	0.1018	10	10	1.84	162
Normal 0-4d:ospp1a-8 vs. Normal 0-4d:ospp1a CatCT292D-5	1.858	1.655	0.2025	0.1018	10	10	2.812	162
Normal 0-4d:ospp1a-8 vs. Normal 4-8d:WT	1.858	1.213	0.645	0.1018	10	10	8.958	162
Normal 0-4d:ospp1a-8 vs. Normal 4-8d:ospp1a-8	1.858	0.975	0.8825	0.1018	10	10	12.26	162
Normal 0-4d:ospp1a-8 vs. Normal 4-8d:ospp1a-23	1.858	1.163	0.695	0.1018	10	10	9.652	162
Normal 0-4d:ospp1a-8 vs. Normal 4-8d:OsPP1a-14	1.858	0.985	0.8725	0.1018	10	10	12.12	162
Normal 0-4d:ospp1a-8 vs. Normal 4-8d:OsPP1a-20	1.858	1.135	0.7225	0.1018	10	10	10.03	162
Normal 0-4d:ospp1a-8 vs. Normal 4-8d:ospp1a CatCT292A-2	1.858	1.048	0.81	0.1018	10	10	11.25	162
Normal 0-4d:ospp1a-8 vs. Normal 4-8d:ospp1a CatCT292A-12	1.858	0.9275	0.93	0.1018	10	10	12.92	162
Normal 0-4d:ospp1a-8 vs. Normal 4-8d:ospp1a CatCT292D-8	1.858	0.9825	0.875	0.1018	10	10	12.15	162
Normal 0-4d:ospp1a-8 vs. Normal 4-8d:ospp1a CatCT292D-5	1.858	1.06	0.7975	0.1018	10	10	11.08	162
Normal 0-4d:ospp1a-23 vs. Normal 0-4d:OsPP1a-14	1.705	1.798	-0.0925	0.1018	10	10	1.285	162
Normal 0-4d:ospp1a-23 vs. Normal 0-4d:OsPP1a-20	1.705	1.738	-0.0325	0.1018	10	10	0.4513	162
Normal 0-4d:ospp1a-23 vs. Normal 0-4d:ospp1a CatCT292A-2	1.705	1.765	-0.06	0.1018	10	10	0.8333	162
Normal 0-4d:ospp1a-23 vs. Normal 0-4d:ospp1a CatCT292A-12	1.705	1.883	-0.1775	0.1018	10	10	2.465	162
Normal 0-4d:ospp1a-23 vs. Normal 0-4d:ospp1a CatCT292D-8	1.705	1.725	-0.02	0.1018	10	10	0.2778	162
Normal 0-4d:ospp1a-23 vs. Normal 0-4d:ospp1a CatCT292D-5	1.705	1.655	0.05	0.1018	10	10	0.6944	162
Normal 0-4d:ospp1a-23 vs. Normal 4-8d:WT	1.705	1.213	0.4925	0.1018	10	10	6.84	162
Normal 0-4d:ospp1a-23 vs. Normal 4-8d:ospp1a-8	1.705	0.975	0.73	0.1018	10	10	10.14	162
Normal 0-4d:ospp1a-23 vs. Normal 4-8d:ospp1a-23	1.705	1.163	0.5425	0.1018	10	10	7.534	162
Normal 0-4d:ospp1a-23 vs. Normal 4-8d:OsPP1a-14	1.705	0.985	0.72	0.1018	10	10	9.999	162
Normal 0-4d:ospp1a-23 vs. Normal 4-8d:OsPP1a-20	1.705	1.135	0.57	0.1018	10	10	7.916	162
Normal 0-4d:ospp1a-23 vs. Normal 4-8d:ospp1a CatCT292A-2	1.705	1.048	0.6575	0.1018	10	10	9.131	162
Normal 0-4d:ospp1a-23 vs. Normal 4-8d:ospp1a CatCT292A-12	1.705	0.9275	0.7775	0.1018	10	10	10.8	162
Normal 0-4d:ospp1a-23 vs. Normal 4-8d:ospp1a CatCT292D-8	1.705	0.9825	0.7225	0.1018	10	10	10.03	162
Normal 0-4d:ospp1a-23 vs. Normal 4-8d:ospp1a CatCT292D-5	1.705	1.06	0.645	0.1018	10	10	8.958	162
Normal 0-4d:OsPP1a-14 vs. Normal 0-4d:OsPP1a-20	1.798	1.738	0.06	0.1018	10	10	0.8333	162
Normal 0-4d:OsPP1a-14 vs. Normal 0-4d:ospp1a CatCT292A-2	1.798	1.765	0.0325	0.1018	10	10	0.4513	162
Normal 0-4d:OsPP1a-14 vs. Normal 0-4d:ospp1a CatCT292A-12	1.798	1.883	-0.085	0.1018	10	10	1.18	162
Normal 0-4d:OsPP1a-14 vs. Normal 0-4d:ospp1a CatCT292D-8	1.798	1.725	0.0725	0.1018	10	10	1.007	162
Normal 0-4d:OsPP1a-14 vs. Normal 0-4d:ospp1a CatCT292D-5	1.798	1.655	0.1425	0.1018	10	10	1.979	162
Normal 0-4d:OsPP1a-14 vs. Normal 4-8d:WT	1.798	1.213	0.585	0.1018	10	10	8.124	162
Normal 0-4d:OsPP1a-14 vs. Normal 4-8d:ospp1a-8	1.798	0.975	0.8225	0.1018	10	10	11.42	162
Normal 0-4d:OsPP1a-14 vs. Normal 4-8d:ospp1a-23	1.798	1.163	0.635	0.1018	10	10	8.819	162
Normal 0-4d:OsPP1a-14 vs. Normal 4-8d:OsPP1a-14	1.798	0.985	0.8125	0.1018	10	10	11.28	162
Normal 0-4d:OsPP1a-14 vs. Normal 4-8d:OsPP1a-20	1.798	1.135	0.6625	0.1018	10	10	9.201	162
Normal 0-4d:OsPP1a-14 vs. Normal 4-8d:ospp1a CatCT292A-2	1.798	1.048	0.75	0.1018	10	10	10.42	162
Normal 0-4d:OsPP1a-14 vs. Normal 4-8d:ospp1a CatCT292A-12	1.798	0.9275	0.87	0.1018	10	10	12.08	162
Normal 0-4d:OsPP1a-14 vs. Normal 4-8d:ospp1a CatCT292D-8	1.798	0.9825	0.815	0.1018	10	10	11.32	162
Normal 0-4d:OsPP1a-14 vs. Normal 4-8d:ospp1a CatCT292D-5	1.798	1.06	0.7375	0.1018	10	10	10.24	162
Normal 0-4d:OsPP1a-20 vs. Normal 0-4d:ospp1a CatCT292A-2	1.738	1.765	-0.0275	0.1018	10	10	0.3819	162
Normal 0-4d:OsPP1a-20 vs. Normal 0-4d:ospp1a CatCT292A-12	1.738	1.883	-0.145	0.1018	10	10	2.014	162
Normal 0-4d:OsPP1a-20 vs. Normal 0-4d:ospp1a CatCT292D-8	1.738	1.725	0.0125	0.1018	10	10	0.1736	162
Normal 0-4d:OsPP1a-20 vs. Normal 0-4d:ospp1a CatCT292D-5	1.738	1.655	0.0825	0.1018	10	10	1.146	162
Normal 0-4d:OsPP1a-20 vs. Normal 4-8d:WT	1.738	1.213	0.525	0.1018	10	10	7.291	162
Normal 0-4d:OsPP1a-20 vs. Normal 4-8d:ospp1a-8	1.738	0.975	0.7625	0.1018	10	10	10.59	162
Normal 0-4d:OsPP1a-20 vs. Normal 4-8d:ospp1a-23	1.738	1.163	0.575	0.1018	10	10	7.985	162
Normal 0-4d:OsPP1a-20 vs. Normal 4-8d:OsPP1a-14	1.738	0.985	0.7525	0.1018	10	10	10.45	162
Normal 0-4d:OsPP1a-20 vs. Normal 4-8d:OsPP1a-20	1.738	1.135	0.6025	0.1018	10	10	8.367	162
Normal 0-4d:OsPP1a-20 vs. Normal 4-8d:ospp1a CatCT292A-2	1.738	1.048	0.69	0.1018	10	10	9.582	162
Normal 0-4d:OsPP1a-20 vs. Normal 4-8d:ospp1a CatCT292A-12	1.738	0.9275	0.81	0.1018	10	10	11.25	162
Normal 0-4d:OsPP1a-20 vs. Normal 4-8d:ospp1a CatCT292D-8	1.738	0.9825	0.755	0.1018	10	10	10.49	162
Normal 0-4d:OsPP1a-20 vs. Normal 4-8d:ospp1a CatCT292D-5	1.738	1.06	0.6775	0.1018	10	10	9.409	162
Normal 0-4d:ospp1a CatCT292A-2 vs. Normal 0-4d:ospp1a CatCT292A-12	1.765	1.883	-0.1175	0.1018	10	10	1.632	162
Normal 0-4d:ospp1a CatCT292A-2 vs. Normal 0-4d:ospp1a CatCT292D-8	1.765	1.725	0.04	0.1018	10	10	0.5555	162
Normal 0-4d:ospp1a CatCT292A-2 vs. Normal 0-4d:ospp1a CatCT292D-5	1.765	1.655	0.11	0.1018	10	10	1.528	162
Normal 0-4d:ospp1a CatCT292A-2 vs. Normal 4-8d:WT	1.765	1.213	0.5525	0.1018	10	10	7.673	162
Normal 0-4d:ospp1a CatCT292A-2 vs. Normal 4-8d:ospp1a-8	1.765	0.975	0.79	0.1018	10	10	10.97	162
Normal 0-4d:ospp1a CatCT292A-2 vs. Normal 4-8d:ospp1a-23	1.765	1.163	0.6025	0.1018	10	10	8.367	162
Normal 0-4d:ospp1a CatCT292A-2 vs. Normal 4-8d:OsPP1a-14	1.765	0.985	0.78	0.1018	10	10	10.83	162
Normal 0-4d:ospp1a CatCT292A-2 vs. Normal 4-8d:OsPP1a-20	1.765	1.135	0.63	0.1018	10	10	8.749	162
Normal 0-4d:ospp1a CatCT292A-2 vs. Normal 4-8d:ospp1a CatCT292A-2	1.765	1.048	0.7175	0.1018	10	10	9.964	162
Normal 0-4d:ospp1a CatCT292A-2 vs. Normal 4-8d:ospp1a CatCT292A-12	1.765	0.9275	0.8375	0.1018	10	10	11.63	162
Normal 0-4d:ospp1a CatCT292A-2 vs. Normal 4-8d:ospp1a CatCT292D-8	1.765	0.9825	0.7825	0.1018	10	10	10.87	162
Normal 0-4d:ospp1a CatCT292A-2 vs. Normal 4-8d:ospp1a CatCT292D-5	1.765	1.06	0.705	0.1018	10	10	9.791	162
Normal 0-4d:ospp1a CatCT292A-12 vs. Normal 0-4d:ospp1a CatCT292D-8	1.883	1.725	0.1575	0.1018	10	10	2.187	162
Normal 0-4d:ospp1a CatCT292A-12 vs. Normal 0-4d:ospp1a CatCT292D-5	1.883	1.655	0.2275	0.1018	10	10	3.159	162
Normal 0-4d:ospp1a CatCT292A-12 vs. Normal 4-8d:WT	1.883	1.213	0.67	0.1018	10	10	9.305	162
Normal 0-4d:ospp1a CatCT292A-12 vs. Normal 4-8d:ospp1a-8	1.883	0.975	0.9075	0.1018	10	10	12.6	162
Normal 0-4d:ospp1a CatCT292A-12 vs. Normal 4-8d:ospp1a-23	1.883	1.163	0.72	0.1018	10	10	9.999	162
Normal 0-4d:ospp1a CatCT292A-12 vs. Normal 4-8d:OsPP1a-14	1.883	0.985	0.8975	0.1018	10	10	12.46	162
Normal 0-4d:ospp1a CatCT292A-12 vs. Normal 4-8d:OsPP1a-20	1.883	1.135	0.7475	0.1018	10	10	10.38	162
Normal 0-4d:ospp1a CatCT292A-12 vs. Normal 4-8d:ospp1a CatCT292A-2	1.883	1.048	0.835	0.1018	10	10	11.6	162
Normal 0-4d:ospp1a CatCT292A-12 vs. Normal 4-8d:ospp1a CatCT292A-12	1.883	0.9275	0.955	0.1018	10	10	13.26	162
Normal 0-4d:ospp1a CatCT292A-12 vs. Normal 4-8d:ospp1a CatCT292D-8	1.883	0.9825	0.9	0.1018	10	10	12.5	162
Normal 0-4d:ospp1a CatCT292A-12 vs. Normal 4-8d:ospp1a CatCT292D-5	1.883	1.06	0.8225	0.1018	10	10	11.42	162
Normal 0-4d:ospp1a CatCT292D-8 vs. Normal 0-4d:ospp1a CatCT292D-5	1.725	1.655	0.07	0.1018	10	10	0.9721	162
Normal 0-4d:ospp1a CatCT292D-8 vs. Normal 4-8d:WT	1.725	1.213	0.5125	0.1018	10	10	7.117	162
Normal 0-4d:ospp1a CatCT292D-8 vs. Normal 4-8d:ospp1a-8	1.725	0.975	0.75	0.1018	10	10	10.42	162
Normal 0-4d:ospp1a CatCT292D-8 vs. Normal 4-8d:ospp1a-23	1.725	1.163	0.5625	0.1018	10	10	7.812	162
Normal 0-4d:ospp1a CatCT292D-8 vs. Normal 4-8d:OsPP1a-14	1.725	0.985	0.74	0.1018	10	10	10.28	162
Normal 0-4d:ospp1a CatCT292D-8 vs. Normal 4-8d:OsPP1a-20	1.725	1.135	0.59	0.1018	10	10	8.194	162
Normal 0-4d:ospp1a CatCT292D-8 vs. Normal 4-8d:ospp1a CatCT292A-2	1.725	1.048	0.6775	0.1018	10	10	9.409	162
Normal 0-4d:ospp1a CatCT292D-8 vs. Normal 4-8d:ospp1a CatCT292A-12	1.725	0.9275	0.7975	0.1018	10	10	11.08	162
Normal 0-4d:ospp1a CatCT292D-8 vs. Normal 4-8d:ospp1a CatCT292D-8	1.725	0.9825	0.7425	0.1018	10	10	10.31	162
Normal 0-4d:ospp1a CatCT292D-8 vs. Normal 4-8d:ospp1a CatCT292D-5	1.725	1.06	0.665	0.1018	10	10	9.235	162
Normal 0-4d:ospp1a CatCT292D-5 vs. Normal 4-8d:WT	1.655	1.213	0.4425	0.1018	10	10	6.145	162
Normal 0-4d:ospp1a CatCT292D-5 vs. Normal 4-8d:ospp1a-8	1.655	0.975	0.68	0.1018	10	10	9.444	162
Normal 0-4d:ospp1a CatCT292D-5 vs. Normal 4-8d:ospp1a-23	1.655	1.163	0.4925	0.1018	10	10	6.84	162
Normal 0-4d:ospp1a CatCT292D-5 vs. Normal 4-8d:OsPP1a-14	1.655	0.985	0.67	0.1018	10	10	9.305	162
Normal 0-4d:ospp1a CatCT292D-5 vs. Normal 4-8d:OsPP1a-20	1.655	1.135	0.52	0.1018	10	10	7.222	162
Normal 0-4d:ospp1a CatCT292D-5 vs. Normal 4-8d:ospp1a CatCT292A-2	1.655	1.048	0.6075	0.1018	10	10	8.437	162
Normal 0-4d:ospp1a CatCT292D-5 vs. Normal 4-8d:ospp1a CatCT292A-12	1.655	0.9275	0.7275	0.1018	10	10	10.1	162
Normal 0-4d:ospp1a CatCT292D-5 vs. Normal 4-8d:ospp1a CatCT292D-8	1.655	0.9825	0.6725	0.1018	10	10	9.339	162
Normal 0-4d:ospp1a CatCT292D-5 vs. Normal 4-8d:ospp1a CatCT292D-5	1.655	1.06	0.595	0.1018	10	10	8.263	162
Normal 4-8d:WT vs. Normal 4-8d:ospp1a-8	1.213	0.975	0.2375	0.1018	10	10	3.298	162
Normal 4-8d:WT vs. Normal 4-8d:ospp1a-23	1.213	1.163	0.05	0.1018	10	10	0.6944	162
Normal 4-8d:WT vs. Normal 4-8d:OsPP1a-14	1.213	0.985	0.2275	0.1018	10	10	3.159	162
Normal 4-8d:WT vs. Normal 4-8d:OsPP1a-20	1.213	1.135	0.0775	0.1018	10	10	1.076	162
Normal 4-8d:WT vs. Normal 4-8d:ospp1a CatCT292A-2	1.213	1.048	0.165	0.1018	10	10	2.291	162
Normal 4-8d:WT vs. Normal 4-8d:ospp1a CatCT292A-12	1.213	0.9275	0.285	0.1018	10	10	3.958	162
Normal 4-8d:WT vs. Normal 4-8d:ospp1a CatCT292D-8	1.213	0.9825	0.23	0.1018	10	10	3.194	162
Normal 4-8d:WT vs. Normal 4-8d:ospp1a CatCT292D-5	1.213	1.06	0.1525	0.1018	10	10	2.118	162
Normal 4-8d:ospp1a-8 vs. Normal 4-8d:ospp1a-23	0.975	1.163	-0.1875	0.1018	10	10	2.604	162
Normal 4-8d:ospp1a-8 vs. Normal 4-8d:OsPP1a-14	0.975	0.985	-0.01	0.1018	10	10	0.1389	162
Normal 4-8d:ospp1a-8 vs. Normal 4-8d:OsPP1a-20	0.975	1.135	-0.16	0.1018	10	10	2.222	162
Normal 4-8d:ospp1a-8 vs. Normal 4-8d:ospp1a CatCT292A-2	0.975	1.048	-0.0725	0.1018	10	10	1.007	162
Normal 4-8d:ospp1a-8 vs. Normal 4-8d:ospp1a CatCT292A-12	0.975	0.9275	0.0475	0.1018	10	10	0.6597	162
Normal 4-8d:ospp1a-8 vs. Normal 4-8d:ospp1a CatCT292D-8	0.975	0.9825	-0.0075	0.1018	10	10	0.1042	162
Normal 4-8d:ospp1a-8 vs. Normal 4-8d:ospp1a CatCT292D-5	0.975	1.06	-0.085	0.1018	10	10	1.18	162
Normal 4-8d:ospp1a-23 vs. Normal 4-8d:OsPP1a-14	1.163	0.985	0.1775	0.1018	10	10	2.465	162
Normal 4-8d:ospp1a-23 vs. Normal 4-8d:OsPP1a-20	1.163	1.135	0.0275	0.1018	10	10	0.3819	162
Normal 4-8d:ospp1a-23 vs. Normal 4-8d:ospp1a CatCT292A-2	1.163	1.048	0.115	0.1018	10	10	1.597	162
Normal 4-8d:ospp1a-23 vs. Normal 4-8d:ospp1a CatCT292A-12	1.163	0.9275	0.235	0.1018	10	10	3.264	162
Normal 4-8d:ospp1a-23 vs. Normal 4-8d:ospp1a CatCT292D-8	1.163	0.9825	0.18	0.1018	10	10	2.5	162
Normal 4-8d:ospp1a-23 vs. Normal 4-8d:ospp1a CatCT292D-5	1.163	1.06	0.1025	0.1018	10	10	1.423	162
Normal 4-8d:OsPP1a-14 vs. Normal 4-8d:OsPP1a-20	0.985	1.135	-0.15	0.1018	10	10	2.083	162
Normal 4-8d:OsPP1a-14 vs. Normal 4-8d:ospp1a CatCT292A-2	0.985	1.048	-0.0625	0.1018	10	10	0.868	162
Normal 4-8d:OsPP1a-14 vs. Normal 4-8d:ospp1a CatCT292A-12	0.985	0.9275	0.0575	0.1018	10	10	0.7985	162
Normal 4-8d:OsPP1a-14 vs. Normal 4-8d:ospp1a CatCT292D-8	0.985	0.9825	0.0025	0.1018	10	10	0.03472	162
Normal 4-8d:OsPP1a-14 vs. Normal 4-8d:ospp1a CatCT292D-5	0.985	1.06	-0.075	0.1018	10	10	1.042	162
Normal 4-8d:OsPP1a-20 vs. Normal 4-8d:ospp1a CatCT292A-2	1.135	1.048	0.0875	0.1018	10	10	1.215	162
Normal 4-8d:OsPP1a-20 vs. Normal 4-8d:ospp1a CatCT292A-12	1.135	0.9275	0.2075	0.1018	10	10	2.882	162
Normal 4-8d:OsPP1a-20 vs. Normal 4-8d:ospp1a CatCT292D-8	1.135	0.9825	0.1525	0.1018	10	10	2.118	162
Normal 4-8d:OsPP1a-20 vs. Normal 4-8d:ospp1a CatCT292D-5	1.135	1.06	0.075	0.1018	10	10	1.042	162
Normal 4-8d:ospp1a CatCT292A-2 vs. Normal 4-8d:ospp1a CatCT292A-12	1.048	0.9275	0.12	0.1018	10	10	1.667	162
Normal 4-8d:ospp1a CatCT292A-2 vs. Normal 4-8d:ospp1a CatCT292D-8	1.048	0.9825	0.065	0.1018	10	10	0.9027	162
Normal 4-8d:ospp1a CatCT292A-2 vs. Normal 4-8d:ospp1a CatCT292D-5	1.048	1.06	-0.0125	0.1018	10	10	0.1736	162
Normal 4-8d:ospp1a CatCT292A-12 vs. Normal 4-8d:ospp1a CatCT292D-8	0.9275	0.9825	-0.055	0.1018	10	10	0.7638	162
Normal 4-8d:ospp1a CatCT292A-12 vs. Normal 4-8d:ospp1a CatCT292D-5	0.9275	1.06	-0.1325	0.1018	10	10	1.84	162
Normal 4-8d:ospp1a CatCT292D-8 vs. Normal 4-8d:ospp1a CatCT292D-5	0.9825	1.06	-0.0775	0.1018	10	10	1.076	162
Compact letter display
Normal 0-4d:ospp1a CatCT292A-12	A
Normal 0-4d:ospp1a-8	A
Normal 0-4d:OsPP1a-14	A
Normal 0-4d:ospp1a CatCT292A-2	A
Normal 0-4d:OsPP1a-20	A
Normal 0-4d:ospp1a CatCT292D-8	A
Normal 0-4d:ospp1a-23	A
Normal 0-4d:ospp1a CatCT292D-5	A
Normal 0-4d:WT	A
Normal 4-8d:WT	B
Normal 4-8d:ospp1a-23	B
Normal 4-8d:OsPP1a-20	B
Normal 4-8d:ospp1a CatCT292D-5	B
Normal 4-8d:ospp1a CatCT292A-2	B
Normal 4-8d:OsPP1a-14	B
Normal 4-8d:ospp1a CatCT292D-8	B
Normal 4-8d:ospp1a-8	B
Normal 4-8d:ospp1a CatCT292A-12	B

## Sheet: Figure 6C-Ｇ
Figure 6C
	Effective panicle number
Two-way ANOVA	Ordinary
Alpha	0.05
Compare cell means regardless of rows and columns
Number of families	1
Number of comparisons per family	45
Alpha	0.05
Tukey's multiple comparisons test	Mean diff.	95.00% CI of diff.	Below threshold?	Summary	Adjusted P Value
Normal:WT vs. Normal:OsPP1a-14	-0.4667	-1.993 to 1.059	No	ns	0.9928
Normal:WT vs. Normal:OsPP1a-20	0	-1.526 to 1.526	No	ns	>0.9999
Normal:WT vs. Normal:ospp1a-8	0.2	-1.326 to 1.726	No	ns	>0.9999
Normal:WT vs. Normal:ospp1a-23	0	-1.526 to 1.526	No	ns	>0.9999
Normal:WT vs. Salt:WT	3.8	2.274 to 5.326	Yes	****	<0.0001
Normal:WT vs. Salt:OsPP1a-14	1.333	-0.1928 to 2.859	No	ns	0.1436
Normal:WT vs. Salt:OsPP1a-20	1.933	0.4072 to 3.459	Yes	**	0.003
Normal:WT vs. Salt:ospp1a-8	5.2	3.674 to 6.726	Yes	****	<0.0001
Normal:WT vs. Salt:ospp1a-23	5.133	3.607 to 6.659	Yes	****	<0.0001
Normal:OsPP1a-14 vs. Normal:OsPP1a-20	0.4667	-1.059 to 1.993	No	ns	0.9928
Normal:OsPP1a-14 vs. Normal:ospp1a-8	0.6667	-0.8594 to 2.193	No	ns	0.924
Normal:OsPP1a-14 vs. Normal:ospp1a-23	0.4667	-1.059 to 1.993	No	ns	0.9928
Normal:OsPP1a-14 vs. Salt:WT	4.267	2.741 to 5.793	Yes	****	<0.0001
Normal:OsPP1a-14 vs. Salt:OsPP1a-14	1.8	0.2739 to 3.326	Yes	**	0.0082
Normal:OsPP1a-14 vs. Salt:OsPP1a-20	2.4	0.8739 to 3.926	Yes	****	<0.0001
Normal:OsPP1a-14 vs. Salt:ospp1a-8	5.667	4.141 to 7.193	Yes	****	<0.0001
Normal:OsPP1a-14 vs. Salt:ospp1a-23	5.6	4.074 to 7.126	Yes	****	<0.0001
Normal:OsPP1a-20 vs. Normal:ospp1a-8	0.2	-1.326 to 1.726	No	ns	>0.9999
Normal:OsPP1a-20 vs. Normal:ospp1a-23	0	-1.526 to 1.526	No	ns	>0.9999
Normal:OsPP1a-20 vs. Salt:WT	3.8	2.274 to 5.326	Yes	****	<0.0001
Normal:OsPP1a-20 vs. Salt:OsPP1a-14	1.333	-0.1928 to 2.859	No	ns	0.1436
Normal:OsPP1a-20 vs. Salt:OsPP1a-20	1.933	0.4072 to 3.459	Yes	**	0.003
Normal:OsPP1a-20 vs. Salt:ospp1a-8	5.2	3.674 to 6.726	Yes	****	<0.0001
Normal:OsPP1a-20 vs. Salt:ospp1a-23	5.133	3.607 to 6.659	Yes	****	<0.0001
Normal:ospp1a-8 vs. Normal:ospp1a-23	-0.2	-1.726 to 1.326	No	ns	>0.9999
Normal:ospp1a-8 vs. Salt:WT	3.6	2.074 to 5.126	Yes	****	<0.0001
Normal:ospp1a-8 vs. Salt:OsPP1a-14	1.133	-0.3928 to 2.659	No	ns	0.3412
Normal:ospp1a-8 vs. Salt:OsPP1a-20	1.733	0.2072 to 3.259	Yes	*	0.0131
Normal:ospp1a-8 vs. Salt:ospp1a-8	5	3.474 to 6.526	Yes	****	<0.0001
Normal:ospp1a-8 vs. Salt:ospp1a-23	4.933	3.407 to 6.459	Yes	****	<0.0001
Normal:ospp1a-23 vs. Salt:WT	3.8	2.274 to 5.326	Yes	****	<0.0001
Normal:ospp1a-23 vs. Salt:OsPP1a-14	1.333	-0.1928 to 2.859	No	ns	0.1436
Normal:ospp1a-23 vs. Salt:OsPP1a-20	1.933	0.4072 to 3.459	Yes	**	0.003
Normal:ospp1a-23 vs. Salt:ospp1a-8	5.2	3.674 to 6.726	Yes	****	<0.0001
Normal:ospp1a-23 vs. Salt:ospp1a-23	5.133	3.607 to 6.659	Yes	****	<0.0001
Salt:WT vs. Salt:OsPP1a-14	-2.467	-3.993 to -0.9406	Yes	****	<0.0001
Salt:WT vs. Salt:OsPP1a-20	-1.867	-3.393 to -0.3406	Yes	**	0.005
Salt:WT vs. Salt:ospp1a-8	1.4	-0.1261 to 2.926	No	ns	0.102
Salt:WT vs. Salt:ospp1a-23	1.333	-0.1928 to 2.859	No	ns	0.1436
Salt:OsPP1a-14 vs. Salt:OsPP1a-20	0.6	-0.9261 to 2.126	No	ns	0.9598
Salt:OsPP1a-14 vs. Salt:ospp1a-8	3.867	2.341 to 5.393	Yes	****	<0.0001
Salt:OsPP1a-14 vs. Salt:ospp1a-23	3.8	2.274 to 5.326	Yes	****	<0.0001
Salt:OsPP1a-20 vs. Salt:ospp1a-8	3.267	1.741 to 4.793	Yes	****	<0.0001
Salt:OsPP1a-20 vs. Salt:ospp1a-23	3.2	1.674 to 4.726	Yes	****	<0.0001
Salt:ospp1a-8 vs. Salt:ospp1a-23	-0.06667	-1.593 to 1.459	No	ns	>0.9999
Test details	Mean 1	Mean 2	Mean diff.	SE of diff.	N1	N2	q	DF
Normal:WT vs. Normal:OsPP1a-14	9.067	9.533	-0.4667	0.4746	15	15	1.39	140
Normal:WT vs. Normal:OsPP1a-20	9.067	9.067	0	0.4746	15	15	0	140
Normal:WT vs. Normal:ospp1a-8	9.067	8.867	0.2	0.4746	15	15	0.5959	140
Normal:WT vs. Normal:ospp1a-23	9.067	9.067	0	0.4746	15	15	0	140
Normal:WT vs. Salt:WT	9.067	5.267	3.8	0.4746	15	15	11.32	140
Normal:WT vs. Salt:OsPP1a-14	9.067	7.733	1.333	0.4746	15	15	3.973	140
Normal:WT vs. Salt:OsPP1a-20	9.067	7.133	1.933	0.4746	15	15	5.761	140
Normal:WT vs. Salt:ospp1a-8	9.067	3.867	5.2	0.4746	15	15	15.49	140
Normal:WT vs. Salt:ospp1a-23	9.067	3.933	5.133	0.4746	15	15	15.3	140
Normal:OsPP1a-14 vs. Normal:OsPP1a-20	9.533	9.067	0.4667	0.4746	15	15	1.39	140
Normal:OsPP1a-14 vs. Normal:ospp1a-8	9.533	8.867	0.6667	0.4746	15	15	1.986	140
Normal:OsPP1a-14 vs. Normal:ospp1a-23	9.533	9.067	0.4667	0.4746	15	15	1.39	140
Normal:OsPP1a-14 vs. Salt:WT	9.533	5.267	4.267	0.4746	15	15	12.71	140
Normal:OsPP1a-14 vs. Salt:OsPP1a-14	9.533	7.733	1.8	0.4746	15	15	5.363	140
Normal:OsPP1a-14 vs. Salt:OsPP1a-20	9.533	7.133	2.4	0.4746	15	15	7.151	140
Normal:OsPP1a-14 vs. Salt:ospp1a-8	9.533	3.867	5.667	0.4746	15	15	16.88	140
Normal:OsPP1a-14 vs. Salt:ospp1a-23	9.533	3.933	5.6	0.4746	15	15	16.69	140
Normal:OsPP1a-20 vs. Normal:ospp1a-8	9.067	8.867	0.2	0.4746	15	15	0.5959	140
Normal:OsPP1a-20 vs. Normal:ospp1a-23	9.067	9.067	0	0.4746	15	15	0	140
Normal:OsPP1a-20 vs. Salt:WT	9.067	5.267	3.8	0.4746	15	15	11.32	140
Normal:OsPP1a-20 vs. Salt:OsPP1a-14	9.067	7.733	1.333	0.4746	15	15	3.973	140
Normal:OsPP1a-20 vs. Salt:OsPP1a-20	9.067	7.133	1.933	0.4746	15	15	5.761	140
Normal:OsPP1a-20 vs. Salt:ospp1a-8	9.067	3.867	5.2	0.4746	15	15	15.49	140
Normal:OsPP1a-20 vs. Salt:ospp1a-23	9.067	3.933	5.133	0.4746	15	15	15.3	140
Normal:ospp1a-8 vs. Normal:ospp1a-23	8.867	9.067	-0.2	0.4746	15	15	0.5959	140
Normal:ospp1a-8 vs. Salt:WT	8.867	5.267	3.6	0.4746	15	15	10.73	140
Normal:ospp1a-8 vs. Salt:OsPP1a-14	8.867	7.733	1.133	0.4746	15	15	3.377	140
Normal:ospp1a-8 vs. Salt:OsPP1a-20	8.867	7.133	1.733	0.4746	15	15	5.165	140
Normal:ospp1a-8 vs. Salt:ospp1a-8	8.867	3.867	5	0.4746	15	15	14.9	140
Normal:ospp1a-8 vs. Salt:ospp1a-23	8.867	3.933	4.933	0.4746	15	15	14.7	140
Normal:ospp1a-23 vs. Salt:WT	9.067	5.267	3.8	0.4746	15	15	11.32	140
Normal:ospp1a-23 vs. Salt:OsPP1a-14	9.067	7.733	1.333	0.4746	15	15	3.973	140
Normal:ospp1a-23 vs. Salt:OsPP1a-20	9.067	7.133	1.933	0.4746	15	15	5.761	140
Normal:ospp1a-23 vs. Salt:ospp1a-8	9.067	3.867	5.2	0.4746	15	15	15.49	140
Normal:ospp1a-23 vs. Salt:ospp1a-23	9.067	3.933	5.133	0.4746	15	15	15.3	140
Salt:WT vs. Salt:OsPP1a-14	5.267	7.733	-2.467	0.4746	15	15	7.35	140
Salt:WT vs. Salt:OsPP1a-20	5.267	7.133	-1.867	0.4746	15	15	5.562	140
Salt:WT vs. Salt:ospp1a-8	5.267	3.867	1.4	0.4746	15	15	4.171	140
Salt:WT vs. Salt:ospp1a-23	5.267	3.933	1.333	0.4746	15	15	3.973	140
Salt:OsPP1a-14 vs. Salt:OsPP1a-20	7.733	7.133	0.6	0.4746	15	15	1.788	140
Salt:OsPP1a-14 vs. Salt:ospp1a-8	7.733	3.867	3.867	0.4746	15	15	11.52	140
Salt:OsPP1a-14 vs. Salt:ospp1a-23	7.733	3.933	3.8	0.4746	15	15	11.32	140
Salt:OsPP1a-20 vs. Salt:ospp1a-8	7.133	3.867	3.267	0.4746	15	15	9.733	140
Salt:OsPP1a-20 vs. Salt:ospp1a-23	7.133	3.933	3.2	0.4746	15	15	9.535	140
Salt:ospp1a-8 vs. Salt:ospp1a-23	3.867	3.933	-0.06667	0.4746	15	15	0.1986	140
Compact letter display
Normal:OsPP1a-14	A
Normal:WT	A B
Normal:OsPP1a-20	A B
Normal:ospp1a-23	A B
Normal:ospp1a-8	A B
Salt:OsPP1a-14	B C
Salt:OsPP1a-20	C
Salt:WT	D
Salt:ospp1a-23	D
Salt:ospp1a-8	D
Figure 6D
	Weight per panicle
Two-way ANOVA	Ordinary
Alpha	0.05
Compare cell means regardless of rows and columns
Number of families	1
Number of comparisons per family	45
Alpha	0.05
Tukey's multiple comparisons test	Mean diff.	95.00% CI of diff.	Below threshold?	Summary	Adjusted P Value
Normal:WT vs. Normal:OsPP1a-14	-0.01333	-0.1902 to 0.1636	No	ns	>0.9999
Normal:WT vs. Normal:OsPP1a-20	-0.006667	-0.1836 to 0.1702	No	ns	>0.9999
Normal:WT vs. Normal:ospp1a-8	-0.04	-0.2169 to 0.1369	No	ns	0.9993
Normal:WT vs. Normal:ospp1a-23	-0.03333	-0.2102 to 0.1436	No	ns	0.9998
Normal:WT vs. Salt:WT	0.3933	0.2164 to 0.5702	Yes	****	<0.0001
Normal:WT vs. Salt:OsPP1a-14	0.2	0.02309 to 0.3769	Yes	*	0.0138
Normal:WT vs. Salt:OsPP1a-20	0.18	0.003086 to 0.3569	Yes	*	0.0426
Normal:WT vs. Salt:ospp1a-8	0.4733	0.2964 to 0.6502	Yes	****	<0.0001
Normal:WT vs. Salt:ospp1a-23	0.4733	0.2964 to 0.6502	Yes	****	<0.0001
Normal:OsPP1a-14 vs. Normal:OsPP1a-20	0.006667	-0.1702 to 0.1836	No	ns	>0.9999
Normal:OsPP1a-14 vs. Normal:ospp1a-8	-0.02667	-0.2036 to 0.1502	No	ns	>0.9999
Normal:OsPP1a-14 vs. Normal:ospp1a-23	-0.02	-0.1969 to 0.1569	No	ns	>0.9999
Normal:OsPP1a-14 vs. Salt:WT	0.4067	0.2298 to 0.5836	Yes	****	<0.0001
Normal:OsPP1a-14 vs. Salt:OsPP1a-14	0.2133	0.03642 to 0.3902	Yes	**	0.0061
Normal:OsPP1a-14 vs. Salt:OsPP1a-20	0.1933	0.01642 to 0.3702	Yes	*	0.0204
Normal:OsPP1a-14 vs. Salt:ospp1a-8	0.4867	0.3098 to 0.6636	Yes	****	<0.0001
Normal:OsPP1a-14 vs. Salt:ospp1a-23	0.4867	0.3098 to 0.6636	Yes	****	<0.0001
Normal:OsPP1a-20 vs. Normal:ospp1a-8	-0.03333	-0.2102 to 0.1436	No	ns	0.9998
Normal:OsPP1a-20 vs. Normal:ospp1a-23	-0.02667	-0.2036 to 0.1502	No	ns	>0.9999
Normal:OsPP1a-20 vs. Salt:WT	0.4	0.2231 to 0.5769	Yes	****	<0.0001
Normal:OsPP1a-20 vs. Salt:OsPP1a-14	0.2067	0.02975 to 0.3836	Yes	**	0.0092
Normal:OsPP1a-20 vs. Salt:OsPP1a-20	0.1867	0.009753 to 0.3636	Yes	*	0.0297
Normal:OsPP1a-20 vs. Salt:ospp1a-8	0.48	0.3031 to 0.6569	Yes	****	<0.0001
Normal:OsPP1a-20 vs. Salt:ospp1a-23	0.48	0.3031 to 0.6569	Yes	****	<0.0001
Normal:ospp1a-8 vs. Normal:ospp1a-23	0.006667	-0.1702 to 0.1836	No	ns	>0.9999
Normal:ospp1a-8 vs. Salt:WT	0.4333	0.2564 to 0.6102	Yes	****	<0.0001
Normal:ospp1a-8 vs. Salt:OsPP1a-14	0.24	0.06309 to 0.4169	Yes	**	0.001
Normal:ospp1a-8 vs. Salt:OsPP1a-20	0.22	0.04309 to 0.3969	Yes	**	0.004
Normal:ospp1a-8 vs. Salt:ospp1a-8	0.5133	0.3364 to 0.6902	Yes	****	<0.0001
Normal:ospp1a-8 vs. Salt:ospp1a-23	0.5133	0.3364 to 0.6902	Yes	****	<0.0001
Normal:ospp1a-23 vs. Salt:WT	0.4267	0.2498 to 0.6036	Yes	****	<0.0001
Normal:ospp1a-23 vs. Salt:OsPP1a-14	0.2333	0.05642 to 0.4102	Yes	**	0.0016
Normal:ospp1a-23 vs. Salt:OsPP1a-20	0.2133	0.03642 to 0.3902	Yes	**	0.0061
Normal:ospp1a-23 vs. Salt:ospp1a-8	0.5067	0.3298 to 0.6836	Yes	****	<0.0001
Normal:ospp1a-23 vs. Salt:ospp1a-23	0.5067	0.3298 to 0.6836	Yes	****	<0.0001
Salt:WT vs. Salt:OsPP1a-14	-0.1933	-0.3702 to -0.01642	Yes	*	0.0204
Salt:WT vs. Salt:OsPP1a-20	-0.2133	-0.3902 to -0.03642	Yes	**	0.0061
Salt:WT vs. Salt:ospp1a-8	0.08	-0.09691 to 0.2569	No	ns	0.9074
Salt:WT vs. Salt:ospp1a-23	0.08	-0.09691 to 0.2569	No	ns	0.9074
Salt:OsPP1a-14 vs. Salt:OsPP1a-20	-0.02	-0.1969 to 0.1569	No	ns	>0.9999
Salt:OsPP1a-14 vs. Salt:ospp1a-8	0.2733	0.09642 to 0.4502	Yes	****	<0.0001
Salt:OsPP1a-14 vs. Salt:ospp1a-23	0.2733	0.09642 to 0.4502	Yes	****	<0.0001
Salt:OsPP1a-20 vs. Salt:ospp1a-8	0.2933	0.1164 to 0.4702	Yes	****	<0.0001
Salt:OsPP1a-20 vs. Salt:ospp1a-23	0.2933	0.1164 to 0.4702	Yes	****	<0.0001
Salt:ospp1a-8 vs. Salt:ospp1a-23	0	-0.1769 to 0.1769	No	ns	>0.9999
Test details	Mean 1	Mean 2	Mean diff.	SE of diff.	N1	N2	q
Normal:WT vs. Normal:OsPP1a-14	1.047	1.06	-0.01333	0.05502	15	15	0.3427
Normal:WT vs. Normal:OsPP1a-20	1.047	1.053	-0.006667	0.05502	15	15	0.1714
Normal:WT vs. Normal:ospp1a-8	1.047	1.087	-0.04	0.05502	15	15	1.028
Normal:WT vs. Normal:ospp1a-23	1.047	1.08	-0.03333	0.05502	15	15	0.8568
Normal:WT vs. Salt:WT	1.047	0.6533	0.3933	0.05502	15	15	10.11
Normal:WT vs. Salt:OsPP1a-14	1.047	0.8467	0.2	0.05502	15	15	5.141
Normal:WT vs. Salt:OsPP1a-20	1.047	0.8667	0.18	0.05502	15	15	4.627
Normal:WT vs. Salt:ospp1a-8	1.047	0.5733	0.4733	0.05502	15	15	12.17
Normal:WT vs. Salt:ospp1a-23	1.047	0.5733	0.4733	0.05502	15	15	12.17
Normal:OsPP1a-14 vs. Normal:OsPP1a-20	1.06	1.053	0.006667	0.05502	15	15	0.1714
Normal:OsPP1a-14 vs. Normal:ospp1a-8	1.06	1.087	-0.02667	0.05502	15	15	0.6854
Normal:OsPP1a-14 vs. Normal:ospp1a-23	1.06	1.08	-0.02	0.05502	15	15	0.5141
Normal:OsPP1a-14 vs. Salt:WT	1.06	0.6533	0.4067	0.05502	15	15	10.45
Normal:OsPP1a-14 vs. Salt:OsPP1a-14	1.06	0.8467	0.2133	0.05502	15	15	5.483
Normal:OsPP1a-14 vs. Salt:OsPP1a-20	1.06	0.8667	0.1933	0.05502	15	15	4.969
Normal:OsPP1a-14 vs. Salt:ospp1a-8	1.06	0.5733	0.4867	0.05502	15	15	12.51
Normal:OsPP1a-14 vs. Salt:ospp1a-23	1.06	0.5733	0.4867	0.05502	15	15	12.51
Normal:OsPP1a-20 vs. Normal:ospp1a-8	1.053	1.087	-0.03333	0.05502	15	15	0.8568
Normal:OsPP1a-20 vs. Normal:ospp1a-23	1.053	1.08	-0.02667	0.05502	15	15	0.6854
Normal:OsPP1a-20 vs. Salt:WT	1.053	0.6533	0.4	0.05502	15	15	10.28
Normal:OsPP1a-20 vs. Salt:OsPP1a-14	1.053	0.8467	0.2067	0.05502	15	15	5.312
Normal:OsPP1a-20 vs. Salt:OsPP1a-20	1.053	0.8667	0.1867	0.05502	15	15	4.798
Normal:OsPP1a-20 vs. Salt:ospp1a-8	1.053	0.5733	0.48	0.05502	15	15	12.34
Normal:OsPP1a-20 vs. Salt:ospp1a-23	1.053	0.5733	0.48	0.05502	15	15	12.34
Normal:ospp1a-8 vs. Normal:ospp1a-23	1.087	1.08	0.006667	0.05502	15	15	0.1714
Normal:ospp1a-8 vs. Salt:WT	1.087	0.6533	0.4333	0.05502	15	15	11.14
Normal:ospp1a-8 vs. Salt:OsPP1a-14	1.087	0.8467	0.24	0.05502	15	15	6.169
Normal:ospp1a-8 vs. Salt:OsPP1a-20	1.087	0.8667	0.22	0.05502	15	15	5.655
Normal:ospp1a-8 vs. Salt:ospp1a-8	1.087	0.5733	0.5133	0.05502	15	15	13.19
Normal:ospp1a-8 vs. Salt:ospp1a-23	1.087	0.5733	0.5133	0.05502	15	15	13.19
Normal:ospp1a-23 vs. Salt:WT	1.08	0.6533	0.4267	0.05502	15	15	10.97
Normal:ospp1a-23 vs. Salt:OsPP1a-14	1.08	0.8467	0.2333	0.05502	15	15	5.997
Normal:ospp1a-23 vs. Salt:OsPP1a-20	1.08	0.8667	0.2133	0.05502	15	15	5.483
Normal:ospp1a-23 vs. Salt:ospp1a-8	1.08	0.5733	0.5067	0.05502	15	15	13.02
Normal:ospp1a-23 vs. Salt:ospp1a-23	1.08	0.5733	0.5067	0.05502	15	15	13.02
Salt:WT vs. Salt:OsPP1a-14	0.6533	0.8467	-0.1933	0.05502	15	15	4.969
Salt:WT vs. Salt:OsPP1a-20	0.6533	0.8667	-0.2133	0.05502	15	15	5.483
Salt:WT vs. Salt:ospp1a-8	0.6533	0.5733	0.08	0.05502	15	15	2.056
Salt:WT vs. Salt:ospp1a-23	0.6533	0.5733	0.08	0.05502	15	15	2.056
Salt:OsPP1a-14 vs. Salt:OsPP1a-20	0.8467	0.8667	-0.02	0.05502	15	15	0.5141
Salt:OsPP1a-14 vs. Salt:ospp1a-8	0.8467	0.5733	0.2733	0.05502	15	15	7.026
Salt:OsPP1a-14 vs. Salt:ospp1a-23	0.8467	0.5733	0.2733	0.05502	15	15	7.026
Salt:OsPP1a-20 vs. Salt:ospp1a-8	0.8667	0.5733	0.2933	0.05502	15	15	7.54
Salt:OsPP1a-20 vs. Salt:ospp1a-23	0.8667	0.5733	0.2933	0.05502	15	15	7.54
Salt:ospp1a-8 vs. Salt:ospp1a-23	0.5733	0.5733	0	0.05502	15	15	0
Compact letter display
Normal:ospp1a-8	A
Normal:ospp1a-23	A
Normal:OsPP1a-14	A
Normal:OsPP1a-20	A
Normal:WT	A
Salt:OsPP1a-20	B
Salt:OsPP1a-14	B
Salt:WT	C
Salt:ospp1a-8	C
Salt:ospp1a-23	C
Figure 6E
	Seed setting rate
Two-way ANOVA	Ordinary
Alpha	0.05
Compare cell means regardless of rows and columns
Number of families	1
Number of comparisons per family	45
Alpha	0.05
Tukey's multiple comparisons test	Mean diff.	95.00% CI of diff.	Below threshold?	Summary	Adjusted P Value
Normal:WT vs. Normal:OsPP1a-14	3.027	-3.381 to 9.435	No	ns	0.8824
Normal:WT vs. Normal:OsPP1a-20	-0.8764	-7.284 to 5.532	No	ns	>0.9999
Normal:WT vs. Normal:ospp1a-8	0.5484	-5.860 to 6.956	No	ns	>0.9999
Normal:WT vs. Normal:ospp1a-23	1.046	-5.362 to 7.454	No	ns	>0.9999
Normal:WT vs. Salt:WT	8.533	2.125 to 14.94	Yes	**	0.0014
Normal:WT vs. Salt:OsPP1a-14	6.841	0.4333 to 13.25	Yes	*	0.0263
Normal:WT vs. Salt:OsPP1a-20	7.901	1.493 to 14.31	Yes	**	0.0045
Normal:WT vs. Salt:ospp1a-8	7.829	1.421 to 14.24	Yes	**	0.0051
Normal:WT vs. Salt:ospp1a-23	7.053	0.6450 to 13.46	Yes	*	0.0189
Normal:OsPP1a-14 vs. Normal:OsPP1a-20	-3.904	-10.31 to 2.504	No	ns	0.6291
Normal:OsPP1a-14 vs. Normal:ospp1a-8	-2.479	-8.887 to 3.929	No	ns	0.9638
Normal:OsPP1a-14 vs. Normal:ospp1a-23	-1.981	-8.389 to 4.427	No	ns	0.9922
Normal:OsPP1a-14 vs. Salt:WT	5.506	-0.9024 to 11.91	No	ns	0.1599
Normal:OsPP1a-14 vs. Salt:OsPP1a-14	3.814	-2.594 to 10.22	No	ns	0.6597
Normal:OsPP1a-14 vs. Salt:OsPP1a-20	4.874	-1.534 to 11.28	No	ns	0.3075
Normal:OsPP1a-14 vs. Salt:ospp1a-8	4.801	-1.607 to 11.21	No	ns	0.3285
Normal:OsPP1a-14 vs. Salt:ospp1a-23	4.026	-2.382 to 10.43	No	ns	0.5865
Normal:OsPP1a-20 vs. Normal:ospp1a-8	1.425	-4.983 to 7.833	No	ns	0.9994
Normal:OsPP1a-20 vs. Normal:ospp1a-23	1.922	-4.486 to 8.330	No	ns	0.9937
Normal:OsPP1a-20 vs. Salt:WT	9.409	3.001 to 15.82	Yes	***	0.0002
Normal:OsPP1a-20 vs. Salt:OsPP1a-14	7.718	1.310 to 14.13	Yes	**	0.0062
Normal:OsPP1a-20 vs. Salt:OsPP1a-20	8.778	2.370 to 15.19	Yes	***	0.0009
Normal:OsPP1a-20 vs. Salt:ospp1a-8	8.705	2.297 to 15.11	Yes	***	0.001
Normal:OsPP1a-20 vs. Salt:ospp1a-23	7.929	1.521 to 14.34	Yes	**	0.0042
Normal:ospp1a-8 vs. Normal:ospp1a-23	0.4974	-5.911 to 6.905	No	ns	>0.9999
Normal:ospp1a-8 vs. Salt:WT	7.984	1.576 to 14.39	Yes	**	0.0038
Normal:ospp1a-8 vs. Salt:OsPP1a-14	6.293	-0.1151 to 12.70	No	ns	0.0588
Normal:ospp1a-8 vs. Salt:OsPP1a-20	7.353	0.9450 to 13.76	Yes	*	0.0115
Normal:ospp1a-8 vs. Salt:ospp1a-8	7.28	0.8722 to 13.69	Yes	*	0.013
Normal:ospp1a-8 vs. Salt:ospp1a-23	6.505	0.09654 to 12.91	Yes	*	0.0435
Normal:ospp1a-23 vs. Salt:WT	7.487	1.079 to 13.89	Yes	**	0.0092
Normal:ospp1a-23 vs. Salt:OsPP1a-14	5.796	-0.6125 to 12.20	No	ns	0.1132
Normal:ospp1a-23 vs. Salt:OsPP1a-20	6.856	0.4476 to 13.26	Yes	*	0.0257
Normal:ospp1a-23 vs. Salt:ospp1a-8	6.783	0.3748 to 13.19	Yes	*	0.0288
Normal:ospp1a-23 vs. Salt:ospp1a-23	6.007	-0.4009 to 12.42	No	ns	0.0864
Salt:WT vs. Salt:OsPP1a-14	-1.691	-8.099 to 4.717	No	ns	0.9976
Salt:WT vs. Salt:OsPP1a-20	-0.6313	-7.039 to 5.777	No	ns	>0.9999
Salt:WT vs. Salt:ospp1a-8	-0.7042	-7.112 to 5.704	No	ns	>0.9999
Salt:WT vs. Salt:ospp1a-23	-1.48	-7.888 to 4.928	No	ns	0.9992
Salt:OsPP1a-14 vs. Salt:OsPP1a-20	1.06	-5.348 to 7.468	No	ns	>0.9999
Salt:OsPP1a-14 vs. Salt:ospp1a-8	0.9873	-5.421 to 7.395	No	ns	>0.9999
Salt:OsPP1a-14 vs. Salt:ospp1a-23	0.2116	-6.196 to 6.620	No	ns	>0.9999
Salt:OsPP1a-20 vs. Salt:ospp1a-8	-0.07285	-6.481 to 6.335	No	ns	>0.9999
Salt:OsPP1a-20 vs. Salt:ospp1a-23	-0.8485	-7.256 to 5.560	No	ns	>0.9999
Salt:ospp1a-8 vs. Salt:ospp1a-23	-0.7756	-7.184 to 5.632	No	ns	>0.9999
Test details	Mean 1	Mean 2	Mean diff.	SE of diff.	N1	N2	q	DF
Normal:WT vs. Normal:OsPP1a-14	87.55	84.53	3.027	1.993	15	15	2.148	140
Normal:WT vs. Normal:OsPP1a-20	87.55	88.43	-0.8764	1.993	15	15	0.6219	140
Normal:WT vs. Normal:ospp1a-8	87.55	87.01	0.5484	1.993	15	15	0.3892	140
Normal:WT vs. Normal:ospp1a-23	87.55	86.51	1.046	1.993	15	15	0.7422	140
Normal:WT vs. Salt:WT	87.55	79.02	8.533	1.993	15	15	6.055	140
Normal:WT vs. Salt:OsPP1a-14	87.55	80.71	6.841	1.993	15	15	4.855	140
Normal:WT vs. Salt:OsPP1a-20	87.55	79.65	7.901	1.993	15	15	5.607	140
Normal:WT vs. Salt:ospp1a-8	87.55	79.73	7.829	1.993	15	15	5.555	140
Normal:WT vs. Salt:ospp1a-23	87.55	80.5	7.053	1.993	15	15	5.005	140
Normal:OsPP1a-14 vs. Normal:OsPP1a-20	84.53	88.43	-3.904	1.993	15	15	2.77	140
Normal:OsPP1a-14 vs. Normal:ospp1a-8	84.53	87.01	-2.479	1.993	15	15	1.759	140
Normal:OsPP1a-14 vs. Normal:ospp1a-23	84.53	86.51	-1.981	1.993	15	15	1.406	140
Normal:OsPP1a-14 vs. Salt:WT	84.53	79.02	5.506	1.993	15	15	3.907	140
Normal:OsPP1a-14 vs. Salt:OsPP1a-14	84.53	80.71	3.814	1.993	15	15	2.707	140
Normal:OsPP1a-14 vs. Salt:OsPP1a-20	84.53	79.65	4.874	1.993	15	15	3.459	140
Normal:OsPP1a-14 vs. Salt:ospp1a-8	84.53	79.73	4.801	1.993	15	15	3.407	140
Normal:OsPP1a-14 vs. Salt:ospp1a-23	84.53	80.5	4.026	1.993	15	15	2.857	140
Normal:OsPP1a-20 vs. Normal:ospp1a-8	88.43	87.01	1.425	1.993	15	15	1.011	140
Normal:OsPP1a-20 vs. Normal:ospp1a-23	88.43	86.51	1.922	1.993	15	15	1.364	140
Normal:OsPP1a-20 vs. Salt:WT	88.43	79.02	9.409	1.993	15	15	6.677	140
Normal:OsPP1a-20 vs. Salt:OsPP1a-14	88.43	80.71	7.718	1.993	15	15	5.477	140
Normal:OsPP1a-20 vs. Salt:OsPP1a-20	88.43	79.65	8.778	1.993	15	15	6.229	140
Normal:OsPP1a-20 vs. Salt:ospp1a-8	88.43	79.73	8.705	1.993	15	15	6.177	140
Normal:OsPP1a-20 vs. Salt:ospp1a-23	88.43	80.5	7.929	1.993	15	15	5.627	140
Normal:ospp1a-8 vs. Normal:ospp1a-23	87.01	86.51	0.4974	1.993	15	15	0.353	140
Normal:ospp1a-8 vs. Salt:WT	87.01	79.02	7.984	1.993	15	15	5.666	140
Normal:ospp1a-8 vs. Salt:OsPP1a-14	87.01	80.71	6.293	1.993	15	15	4.466	140
Normal:ospp1a-8 vs. Salt:OsPP1a-20	87.01	79.65	7.353	1.993	15	15	5.218	140
Normal:ospp1a-8 vs. Salt:ospp1a-8	87.01	79.73	7.28	1.993	15	15	5.166	140
Normal:ospp1a-8 vs. Salt:ospp1a-23	87.01	80.5	6.505	1.993	15	15	4.616	140
Normal:ospp1a-23 vs. Salt:WT	86.51	79.02	7.487	1.993	15	15	5.313	140
Normal:ospp1a-23 vs. Salt:OsPP1a-14	86.51	80.71	5.796	1.993	15	15	4.113	140
Normal:ospp1a-23 vs. Salt:OsPP1a-20	86.51	79.65	6.856	1.993	15	15	4.865	140
Normal:ospp1a-23 vs. Salt:ospp1a-8	86.51	79.73	6.783	1.993	15	15	4.813	140
Normal:ospp1a-23 vs. Salt:ospp1a-23	86.51	80.5	6.007	1.993	15	15	4.263	140
Salt:WT vs. Salt:OsPP1a-14	79.02	80.71	-1.691	1.993	15	15	1.2	140
Salt:WT vs. Salt:OsPP1a-20	79.02	79.65	-0.6313	1.993	15	15	0.448	140
Salt:WT vs. Salt:ospp1a-8	79.02	79.73	-0.7042	1.993	15	15	0.4997	140
Salt:WT vs. Salt:ospp1a-23	79.02	80.5	-1.48	1.993	15	15	1.05	140
Salt:OsPP1a-14 vs. Salt:OsPP1a-20	80.71	79.65	1.06	1.993	15	15	0.7523	140
Salt:OsPP1a-14 vs. Salt:ospp1a-8	80.71	79.73	0.9873	1.993	15	15	0.7006	140
Salt:OsPP1a-14 vs. Salt:ospp1a-23	80.71	80.5	0.2116	1.993	15	15	0.1502	140
Salt:OsPP1a-20 vs. Salt:ospp1a-8	79.65	79.73	-0.07285	1.993	15	15	0.05169	140
Salt:OsPP1a-20 vs. Salt:ospp1a-23	79.65	80.5	-0.8485	1.993	15	15	0.6021	140
Salt:ospp1a-8 vs. Salt:ospp1a-23	79.73	80.5	-0.7756	1.993	15	15	0.5504	140
Compact letter display
Normal:OsPP1a-20	A
Normal:WT	A
Normal:ospp1a-8	A B
Normal:ospp1a-23	A B C
Normal:OsPP1a-14	A D
Salt:OsPP1a-14	B D
Salt:ospp1a-23	C D
Salt:ospp1a-8	D
Salt:OsPP1a-20	D
Salt:WT	D
Figure 6F
	Seed setting rate
Two-way ANOVA	Ordinary
Alpha	0.05
Compare cell means regardless of rows and columns
Number of families	1
Number of comparisons per family	45
Alpha	0.05
Tukey's multiple comparisons test	Mean diff.	95.00% CI of diff.	Below threshold?	Summary	Adjusted P Value
Normal:WT vs. Normal:OsPP1a-14	-0.3069	-1.941 to 1.327	No	ns	0.9998
Normal:WT vs. Normal:OsPP1a-20	0.2864	-1.348 to 1.921	No	ns	>0.9999
Normal:WT vs. Normal:ospp1a-8	0.6543	-0.9800 to 2.289	No	ns	0.955
Normal:WT vs. Normal:ospp1a-23	0.7943	-0.8400 to 2.429	No	ns	0.8635
Normal:WT vs. Salt:WT	8.817	7.182 to 10.45	Yes	****	<0.0001
Normal:WT vs. Salt:OsPP1a-14	6.99	5.356 to 8.624	Yes	****	<0.0001
Normal:WT vs. Salt:OsPP1a-20	7.009	5.375 to 8.643	Yes	****	<0.0001
Normal:WT vs. Salt:ospp1a-8	11.03	9.397 to 12.67	Yes	****	<0.0001
Normal:WT vs. Salt:ospp1a-23	10.95	9.317 to 12.59	Yes	****	<0.0001
Normal:OsPP1a-14 vs. Normal:OsPP1a-20	0.5933	-1.041 to 2.228	No	ns	0.9761
Normal:OsPP1a-14 vs. Normal:ospp1a-8	0.9612	-0.6731 to 2.596	No	ns	0.675
Normal:OsPP1a-14 vs. Normal:ospp1a-23	1.101	-0.5331 to 2.736	No	ns	0.4846
Normal:OsPP1a-14 vs. Salt:WT	9.124	7.489 to 10.76	Yes	****	<0.0001
Normal:OsPP1a-14 vs. Salt:OsPP1a-14	7.297	5.663 to 8.931	Yes	****	<0.0001
Normal:OsPP1a-14 vs. Salt:OsPP1a-20	7.316	5.682 to 8.950	Yes	****	<0.0001
Normal:OsPP1a-14 vs. Salt:ospp1a-8	11.34	9.704 to 12.97	Yes	****	<0.0001
Normal:OsPP1a-14 vs. Salt:ospp1a-23	11.26	9.624 to 12.89	Yes	****	<0.0001
Normal:OsPP1a-20 vs. Normal:ospp1a-8	0.3679	-1.266 to 2.002	No	ns	0.9993
Normal:OsPP1a-20 vs. Normal:ospp1a-23	0.5079	-1.126 to 2.142	No	ns	0.9919
Normal:OsPP1a-20 vs. Salt:WT	8.53	6.896 to 10.16	Yes	****	<0.0001
Normal:OsPP1a-20 vs. Salt:OsPP1a-14	6.704	5.069 to 8.338	Yes	****	<0.0001
Normal:OsPP1a-20 vs. Salt:OsPP1a-20	6.723	5.088 to 8.357	Yes	****	<0.0001
Normal:OsPP1a-20 vs. Salt:ospp1a-8	10.74	9.110 to 12.38	Yes	****	<0.0001
Normal:OsPP1a-20 vs. Salt:ospp1a-23	10.67	9.031 to 12.30	Yes	****	<0.0001
Normal:ospp1a-8 vs. Normal:ospp1a-23	0.14	-1.494 to 1.774	No	ns	>0.9999
Normal:ospp1a-8 vs. Salt:WT	8.162	6.528 to 9.797	Yes	****	<0.0001
Normal:ospp1a-8 vs. Salt:OsPP1a-14	6.336	4.702 to 7.970	Yes	****	<0.0001
Normal:ospp1a-8 vs. Salt:OsPP1a-20	6.355	4.720 to 7.989	Yes	****	<0.0001
Normal:ospp1a-8 vs. Salt:ospp1a-8	10.38	8.742 to 12.01	Yes	****	<0.0001
Normal:ospp1a-8 vs. Salt:ospp1a-23	10.3	8.663 to 11.93	Yes	****	<0.0001
Normal:ospp1a-23 vs. Salt:WT	8.022	6.388 to 9.657	Yes	****	<0.0001
Normal:ospp1a-23 vs. Salt:OsPP1a-14	6.196	4.562 to 7.830	Yes	****	<0.0001
Normal:ospp1a-23 vs. Salt:OsPP1a-20	6.215	4.580 to 7.849	Yes	****	<0.0001
Normal:ospp1a-23 vs. Salt:ospp1a-8	10.24	8.602 to 11.87	Yes	****	<0.0001
Normal:ospp1a-23 vs. Salt:ospp1a-23	10.16	8.523 to 11.79	Yes	****	<0.0001
Salt:WT vs. Salt:OsPP1a-14	-1.827	-3.461 to -0.1923	Yes	*	0.0158
Salt:WT vs. Salt:OsPP1a-20	-1.808	-3.442 to -0.1735	Yes	*	0.0178
Salt:WT vs. Salt:ospp1a-8	2.214	0.5799 to 3.849	Yes	**	0.001
Salt:WT vs. Salt:ospp1a-23	2.135	0.5005 to 3.769	Yes	**	0.0019
Salt:OsPP1a-14 vs. Salt:OsPP1a-20	0.01878	-1.616 to 1.653	No	ns	>0.9999
Salt:OsPP1a-14 vs. Salt:ospp1a-8	4.041	2.407 to 5.675	Yes	****	<0.0001
Salt:OsPP1a-14 vs. Salt:ospp1a-23	3.961	2.327 to 5.596	Yes	****	<0.0001
Salt:OsPP1a-20 vs. Salt:ospp1a-8	4.022	2.388 to 5.656	Yes	****	<0.0001
Salt:OsPP1a-20 vs. Salt:ospp1a-23	3.943	2.308 to 5.577	Yes	****	<0.0001
Salt:ospp1a-8 vs. Salt:ospp1a-23	-0.07937	-1.714 to 1.555	No	ns	>0.9999
Test details	Mean 1	Mean 2	Mean diff.	SE of diff.	N1	N2	q	DF
Normal:WT vs. Normal:OsPP1a-14	25.64	25.95	-0.3069	0.5083	15	15	0.8539	140
Normal:WT vs. Normal:OsPP1a-20	25.64	25.35	0.2864	0.5083	15	15	0.7968	140
Normal:WT vs. Normal:ospp1a-8	25.64	24.99	0.6543	0.5083	15	15	1.821	140
Normal:WT vs. Normal:ospp1a-23	25.64	24.85	0.7943	0.5083	15	15	2.21	140
Normal:WT vs. Salt:WT	25.64	16.82	8.817	0.5083	15	15	24.53	140
Normal:WT vs. Salt:OsPP1a-14	25.64	18.65	6.99	0.5083	15	15	19.45	140
Normal:WT vs. Salt:OsPP1a-20	25.64	18.63	7.009	0.5083	15	15	19.5	140
Normal:WT vs. Salt:ospp1a-8	25.64	14.61	11.03	0.5083	15	15	30.69	140
Normal:WT vs. Salt:ospp1a-23	25.64	14.69	10.95	0.5083	15	15	30.47	140
Normal:OsPP1a-14 vs. Normal:OsPP1a-20	25.95	25.35	0.5933	0.5083	15	15	1.651	140
Normal:OsPP1a-14 vs. Normal:ospp1a-8	25.95	24.99	0.9612	0.5083	15	15	2.674	140
Normal:OsPP1a-14 vs. Normal:ospp1a-23	25.95	24.85	1.101	0.5083	15	15	3.064	140
Normal:OsPP1a-14 vs. Salt:WT	25.95	16.82	9.124	0.5083	15	15	25.39	140
Normal:OsPP1a-14 vs. Salt:OsPP1a-14	25.95	18.65	7.297	0.5083	15	15	20.3	140
Normal:OsPP1a-14 vs. Salt:OsPP1a-20	25.95	18.63	7.316	0.5083	15	15	20.36	140
Normal:OsPP1a-14 vs. Salt:ospp1a-8	25.95	14.61	11.34	0.5083	15	15	31.55	140
Normal:OsPP1a-14 vs. Salt:ospp1a-23	25.95	14.69	11.26	0.5083	15	15	31.32	140
Normal:OsPP1a-20 vs. Normal:ospp1a-8	25.35	24.99	0.3679	0.5083	15	15	1.024	140
Normal:OsPP1a-20 vs. Normal:ospp1a-23	25.35	24.85	0.5079	0.5083	15	15	1.413	140
Normal:OsPP1a-20 vs. Salt:WT	25.35	16.82	8.53	0.5083	15	15	23.73	140
Normal:OsPP1a-20 vs. Salt:OsPP1a-14	25.35	18.65	6.704	0.5083	15	15	18.65	140
Normal:OsPP1a-20 vs. Salt:OsPP1a-20	25.35	18.63	6.723	0.5083	15	15	18.7	140
Normal:OsPP1a-20 vs. Salt:ospp1a-8	25.35	14.61	10.74	0.5083	15	15	29.9	140
Normal:OsPP1a-20 vs. Salt:ospp1a-23	25.35	14.69	10.67	0.5083	15	15	29.67	140
Normal:ospp1a-8 vs. Normal:ospp1a-23	24.99	24.85	0.14	0.5083	15	15	0.3894	140
Normal:ospp1a-8 vs. Salt:WT	24.99	16.82	8.162	0.5083	15	15	22.71	140
Normal:ospp1a-8 vs. Salt:OsPP1a-14	24.99	18.65	6.336	0.5083	15	15	17.63	140
Normal:ospp1a-8 vs. Salt:OsPP1a-20	24.99	18.63	6.355	0.5083	15	15	17.68	140
Normal:ospp1a-8 vs. Salt:ospp1a-8	24.99	14.61	10.38	0.5083	15	15	28.87	140
Normal:ospp1a-8 vs. Salt:ospp1a-23	24.99	14.69	10.3	0.5083	15	15	28.65	140
Normal:ospp1a-23 vs. Salt:WT	24.85	16.82	8.022	0.5083	15	15	22.32	140
Normal:ospp1a-23 vs. Salt:OsPP1a-14	24.85	18.65	6.196	0.5083	15	15	17.24	140
Normal:ospp1a-23 vs. Salt:OsPP1a-20	24.85	18.63	6.215	0.5083	15	15	17.29	140
Normal:ospp1a-23 vs. Salt:ospp1a-8	24.85	14.61	10.24	0.5083	15	15	28.48	140
Normal:ospp1a-23 vs. Salt:ospp1a-23	24.85	14.69	10.16	0.5083	15	15	28.26	140
Salt:WT vs. Salt:OsPP1a-14	16.82	18.65	-1.827	0.5083	15	15	5.082	140
Salt:WT vs. Salt:OsPP1a-20	16.82	18.63	-1.808	0.5083	15	15	5.03	140
Salt:WT vs. Salt:ospp1a-8	16.82	14.61	2.214	0.5083	15	15	6.161	140
Salt:WT vs. Salt:ospp1a-23	16.82	14.69	2.135	0.5083	15	15	5.94	140
Salt:OsPP1a-14 vs. Salt:OsPP1a-20	18.65	18.63	0.01878	0.5083	15	15	0.05225	140
Salt:OsPP1a-14 vs. Salt:ospp1a-8	18.65	14.61	4.041	0.5083	15	15	11.24	140
Salt:OsPP1a-14 vs. Salt:ospp1a-23	18.65	14.69	3.961	0.5083	15	15	11.02	140
Salt:OsPP1a-20 vs. Salt:ospp1a-8	18.63	14.61	4.022	0.5083	15	15	11.19	140
Salt:OsPP1a-20 vs. Salt:ospp1a-23	18.63	14.69	3.943	0.5083	15	15	10.97	140
Salt:ospp1a-8 vs. Salt:ospp1a-23	14.61	14.69	-0.07937	0.5083	15	15	0.2208	140
Compact letter display
Normal:OsPP1a-14	A
Normal:WT	A
Normal:OsPP1a-20	A
Normal:ospp1a-8	A
Normal:ospp1a-23	A
Salt:OsPP1a-14	B
Salt:OsPP1a-20	B
Salt:WT	C
Salt:ospp1a-23	D
Salt:ospp1a-8	D
Figure 6G
	grain yield plant
Two-way ANOVA	Ordinary
Alpha	0.05
Compare cell means regardless of rows and columns
Number of families	1
Number of comparisons per family	45
Alpha	0.05
Tukey's multiple comparisons test	Mean diff.	95.00% CI of diff.	Below threshold?	Summary	Adjusted P Value
Normal:WT vs. Normal:OsPP1a-14	-0.6533	-1.587 to 0.2808	No	ns	0.429
Normal:WT vs. Normal:OsPP1a-20	-0.1547	-1.089 to 0.7794	No	ns	>0.9999
Normal:WT vs. Normal:ospp1a-8	-0.4533	-1.387 to 0.4808	No	ns	0.8645
Normal:WT vs. Normal:ospp1a-23	-0.4067	-1.341 to 0.5274	No	ns	0.9254
Normal:WT vs. Salt:WT	5.913	4.979 to 6.847	Yes	****	<0.0001
Normal:WT vs. Salt:OsPP1a-14	2.853	1.919 to 3.787	Yes	****	<0.0001
Normal:WT vs. Salt:OsPP1a-20	3.275	2.341 to 4.209	Yes	****	<0.0001
Normal:WT vs. Salt:ospp1a-8	7.107	6.173 to 8.041	Yes	****	<0.0001
Normal:WT vs. Salt:ospp1a-23	7.053	6.119 to 7.987	Yes	****	<0.0001
Normal:OsPP1a-14 vs. Normal:OsPP1a-20	0.4987	-0.4354 to 1.433	No	ns	0.7843
Normal:OsPP1a-14 vs. Normal:ospp1a-8	0.2	-0.7341 to 1.134	No	ns	0.9995
Normal:OsPP1a-14 vs. Normal:ospp1a-23	0.2467	-0.6874 to 1.181	No	ns	0.9976
Normal:OsPP1a-14 vs. Salt:WT	6.567	5.633 to 7.501	Yes	****	<0.0001
Normal:OsPP1a-14 vs. Salt:OsPP1a-14	3.507	2.573 to 4.441	Yes	****	<0.0001
Normal:OsPP1a-14 vs. Salt:OsPP1a-20	3.929	2.995 to 4.863	Yes	****	<0.0001
Normal:OsPP1a-14 vs. Salt:ospp1a-8	7.76	6.826 to 8.694	Yes	****	<0.0001
Normal:OsPP1a-14 vs. Salt:ospp1a-23	7.707	6.773 to 8.641	Yes	****	<0.0001
Normal:OsPP1a-20 vs. Normal:ospp1a-8	-0.2987	-1.233 to 0.6354	No	ns	0.99
Normal:OsPP1a-20 vs. Normal:ospp1a-23	-0.252	-1.186 to 0.6821	No	ns	0.9972
Normal:OsPP1a-20 vs. Salt:WT	6.068	5.134 to 7.002	Yes	****	<0.0001
Normal:OsPP1a-20 vs. Salt:OsPP1a-14	3.008	2.074 to 3.942	Yes	****	<0.0001
Normal:OsPP1a-20 vs. Salt:OsPP1a-20	3.43	2.496 to 4.364	Yes	****	<0.0001
Normal:OsPP1a-20 vs. Salt:ospp1a-8	7.261	6.327 to 8.195	Yes	****	<0.0001
Normal:OsPP1a-20 vs. Salt:ospp1a-23	7.208	6.274 to 8.142	Yes	****	<0.0001
Normal:ospp1a-8 vs. Normal:ospp1a-23	0.04667	-0.8874 to 0.9808	No	ns	>0.9999
Normal:ospp1a-8 vs. Salt:WT	6.367	5.433 to 7.301	Yes	****	<0.0001
Normal:ospp1a-8 vs. Salt:OsPP1a-14	3.307	2.373 to 4.241	Yes	****	<0.0001
Normal:ospp1a-8 vs. Salt:OsPP1a-20	3.729	2.795 to 4.663	Yes	****	<0.0001
Normal:ospp1a-8 vs. Salt:ospp1a-8	7.56	6.626 to 8.494	Yes	****	<0.0001
Normal:ospp1a-8 vs. Salt:ospp1a-23	7.507	6.573 to 8.441	Yes	****	<0.0001
Normal:ospp1a-23 vs. Salt:WT	6.32	5.386 to 7.254	Yes	****	<0.0001
Normal:ospp1a-23 vs. Salt:OsPP1a-14	3.26	2.326 to 4.194	Yes	****	<0.0001
Normal:ospp1a-23 vs. Salt:OsPP1a-20	3.682	2.748 to 4.616	Yes	****	<0.0001
Normal:ospp1a-23 vs. Salt:ospp1a-8	7.513	6.579 to 8.447	Yes	****	<0.0001
Normal:ospp1a-23 vs. Salt:ospp1a-23	7.46	6.526 to 8.394	Yes	****	<0.0001
Salt:WT vs. Salt:OsPP1a-14	-3.06	-3.994 to -2.126	Yes	****	<0.0001
Salt:WT vs. Salt:OsPP1a-20	-2.638	-3.572 to -1.704	Yes	****	<0.0001
Salt:WT vs. Salt:ospp1a-8	1.193	0.2592 to 2.127	Yes	**	0.0027
Salt:WT vs. Salt:ospp1a-23	1.14	0.2059 to 2.074	Yes	**	0.0052
Salt:OsPP1a-14 vs. Salt:OsPP1a-20	0.422	-0.5121 to 1.356	No	ns	0.9079
Salt:OsPP1a-14 vs. Salt:ospp1a-8	4.253	3.319 to 5.187	Yes	****	<0.0001
Salt:OsPP1a-14 vs. Salt:ospp1a-23	4.2	3.266 to 5.134	Yes	****	<0.0001
Salt:OsPP1a-20 vs. Salt:ospp1a-8	3.831	2.897 to 4.765	Yes	****	<0.0001
Salt:OsPP1a-20 vs. Salt:ospp1a-23	3.778	2.844 to 4.712	Yes	****	<0.0001
Salt:ospp1a-8 vs. Salt:ospp1a-23	-0.05333	-0.9874 to 0.8808	No	ns	>0.9999
Test details	Mean 1	Mean 2	Mean diff.	SE of diff.	N1	N2	q
Normal:WT vs. Normal:OsPP1a-14	9.22	9.873	-0.6533	0.2905	15	15	3.18
Normal:WT vs. Normal:OsPP1a-20	9.22	9.375	-0.1547	0.2905	15	15	0.7529
Normal:WT vs. Normal:ospp1a-8	9.22	9.673	-0.4533	0.2905	15	15	2.207
Normal:WT vs. Normal:ospp1a-23	9.22	9.627	-0.4067	0.2905	15	15	1.98
Normal:WT vs. Salt:WT	9.22	3.307	5.913	0.2905	15	15	28.79
Normal:WT vs. Salt:OsPP1a-14	9.22	6.367	2.853	0.2905	15	15	13.89
Normal:WT vs. Salt:OsPP1a-20	9.22	5.945	3.275	0.2905	15	15	15.94
Normal:WT vs. Salt:ospp1a-8	9.22	2.113	7.107	0.2905	15	15	34.6
Normal:WT vs. Salt:ospp1a-23	9.22	2.167	7.053	0.2905	15	15	34.34
Normal:OsPP1a-14 vs. Normal:OsPP1a-20	9.873	9.375	0.4987	0.2905	15	15	2.428
Normal:OsPP1a-14 vs. Normal:ospp1a-8	9.873	9.673	0.2	0.2905	15	15	0.9736
Normal:OsPP1a-14 vs. Normal:ospp1a-23	9.873	9.627	0.2467	0.2905	15	15	1.201
Normal:OsPP1a-14 vs. Salt:WT	9.873	3.307	6.567	0.2905	15	15	31.97
Normal:OsPP1a-14 vs. Salt:OsPP1a-14	9.873	6.367	3.507	0.2905	15	15	17.07
Normal:OsPP1a-14 vs. Salt:OsPP1a-20	9.873	5.945	3.929	0.2905	15	15	19.13
Normal:OsPP1a-14 vs. Salt:ospp1a-8	9.873	2.113	7.76	0.2905	15	15	37.78
Normal:OsPP1a-14 vs. Salt:ospp1a-23	9.873	2.167	7.707	0.2905	15	15	37.52
Normal:OsPP1a-20 vs. Normal:ospp1a-8	9.375	9.673	-0.2987	0.2905	15	15	1.454
Normal:OsPP1a-20 vs. Normal:ospp1a-23	9.375	9.627	-0.252	0.2905	15	15	1.227
Normal:OsPP1a-20 vs. Salt:WT	9.375	3.307	6.068	0.2905	15	15	29.54
Normal:OsPP1a-20 vs. Salt:OsPP1a-14	9.375	6.367	3.008	0.2905	15	15	14.64
Normal:OsPP1a-20 vs. Salt:OsPP1a-20	9.375	5.945	3.43	0.2905	15	15	16.7
Normal:OsPP1a-20 vs. Salt:ospp1a-8	9.375	2.113	7.261	0.2905	15	15	35.35
Normal:OsPP1a-20 vs. Salt:ospp1a-23	9.375	2.167	7.208	0.2905	15	15	35.09
Normal:ospp1a-8 vs. Normal:ospp1a-23	9.673	9.627	0.04667	0.2905	15	15	0.2272
Normal:ospp1a-8 vs. Salt:WT	9.673	3.307	6.367	0.2905	15	15	30.99
Normal:ospp1a-8 vs. Salt:OsPP1a-14	9.673	6.367	3.307	0.2905	15	15	16.1
Normal:ospp1a-8 vs. Salt:OsPP1a-20	9.673	5.945	3.729	0.2905	15	15	18.15
Normal:ospp1a-8 vs. Salt:ospp1a-8	9.673	2.113	7.56	0.2905	15	15	36.8
Normal:ospp1a-8 vs. Salt:ospp1a-23	9.673	2.167	7.507	0.2905	15	15	36.54
Normal:ospp1a-23 vs. Salt:WT	9.627	3.307	6.32	0.2905	15	15	30.77
Normal:ospp1a-23 vs. Salt:OsPP1a-14	9.627	6.367	3.26	0.2905	15	15	15.87
Normal:ospp1a-23 vs. Salt:OsPP1a-20	9.627	5.945	3.682	0.2905	15	15	17.92
Normal:ospp1a-23 vs. Salt:ospp1a-8	9.627	2.113	7.513	0.2905	15	15	36.58
Normal:ospp1a-23 vs. Salt:ospp1a-23	9.627	2.167	7.46	0.2905	15	15	36.32
Salt:WT vs. Salt:OsPP1a-14	3.307	6.367	-3.06	0.2905	15	15	14.9
Salt:WT vs. Salt:OsPP1a-20	3.307	5.945	-2.638	0.2905	15	15	12.84
Salt:WT vs. Salt:ospp1a-8	3.307	2.113	1.193	0.2905	15	15	5.809
Salt:WT vs. Salt:ospp1a-23	3.307	2.167	1.14	0.2905	15	15	5.55
Salt:OsPP1a-14 vs. Salt:OsPP1a-20	6.367	5.945	0.422	0.2905	15	15	2.054
Salt:OsPP1a-14 vs. Salt:ospp1a-8	6.367	2.113	4.253	0.2905	15	15	20.71
Salt:OsPP1a-14 vs. Salt:ospp1a-23	6.367	2.167	4.2	0.2905	15	15	20.45
Salt:OsPP1a-20 vs. Salt:ospp1a-8	5.945	2.113	3.831	0.2905	15	15	18.65
Salt:OsPP1a-20 vs. Salt:ospp1a-23	5.945	2.167	3.778	0.2905	15	15	18.39
Salt:ospp1a-8 vs. Salt:ospp1a-23	2.113	2.167	-0.05333	0.2905	15	15	0.2596
Compact letter display
Normal:OsPP1a-14	A
Normal:ospp1a-8	A
Normal:ospp1a-23	A
Normal:OsPP1a-20	A
Normal:WT	A
Salt:OsPP1a-14	B
Salt:OsPP1a-20	B
Salt:WT	C
Salt:ospp1a-23	D
Salt:ospp1a-8	D

## Sheet: Figure S3G
Figure S3G
	survival rates of seedlings grown under normal conditions or salt stress (140 mM NaCl) for the indicated times.
One-way ANOVA	Ordinary
Alpha	0.05
Number of families	1
Number of comparisons per family	15
Alpha	0.05
Tukey's multiple comparisons test	Mean diff.	95.00% CI of diff.	Below threshold?	Summary	Adjusted P Value
WT vs. ospp1a-23	13.33	1.531 to 25.14	Yes	*	0.024	A-B
WT vs. ospp1a(-/-) ospp1c(+/-) -41	20.28	8.476 to 32.08	Yes	***	0.001	A-C
WT vs. ospp1a(-/-) ospp1c(-/-) -42	16.11	4.309 to 27.91	Yes	**	0.0064	A-D
WT vs. ospp1a(-/-) ospp1b(-/-) -21	28.33	16.53 to 40.14	Yes	****	<0.0001	A-E
WT vs. ospp1a(-/-) ospp1b(-/-) -23	28.61	16.81 to 40.41	Yes	****	<0.0001	A-F
ospp1a-23 vs. ospp1a(-/-) ospp1c(+/-) -41	6.944	-4.858 to 18.75	No	ns	0.4072	B-C
ospp1a-23 vs. ospp1a(-/-) ospp1c(-/-) -42	2.778	-9.024 to 14.58	No	ns	0.9639	B-D
ospp1a-23 vs. ospp1a(-/-) ospp1b(-/-) -21	15	3.198 to 26.80	Yes	*	0.0108	B-E
ospp1a-23 vs. ospp1a(-/-) ospp1b(-/-) -23	15.28	3.476 to 27.08	Yes	**	0.0094	B-F
ospp1a(-/-) ospp1c(+/-) -41 vs. ospp1a(-/-) ospp1c(-/-) -42	-4.167	-15.97 to 7.635	No	ns	0.8354	C-D
ospp1a(-/-) ospp1c(+/-) -41 vs. ospp1a(-/-) ospp1b(-/-) -21	8.056	-3.746 to 19.86	No	ns	0.2682	C-E
ospp1a(-/-) ospp1c(+/-) -41 vs. ospp1a(-/-) ospp1b(-/-) -23	8.333	-3.469 to 20.14	No	ns	0.2396	C-F
ospp1a(-/-) ospp1c(-/-) -42 vs. ospp1a(-/-) ospp1b(-/-) -21	12.22	0.4202 to 24.02	Yes	*	0.0409	D-E
ospp1a(-/-) ospp1c(-/-) -42 vs. ospp1a(-/-) ospp1b(-/-) -23	12.5	0.6980 to 24.30	Yes	*	0.0358	D-F
ospp1a(-/-) ospp1b(-/-) -21 vs. ospp1a(-/-) ospp1b(-/-) -23	0.2778	-11.52 to 12.08	No	ns	>0.9999	E-F
Test details	Mean 1	Mean 2	Mean diff.	SE of diff.	n1	n2	q	DF
WT vs. ospp1a-23	43.89	30.56	13.33	3.514	3	3	5.367	12
WT vs. ospp1a(-/-) ospp1c(+/-) -41	43.89	23.61	20.28	3.514	3	3	8.162	12
WT vs. ospp1a(-/-) ospp1c(-/-) -42	43.89	27.78	16.11	3.514	3	3	6.485	12
WT vs. ospp1a(-/-) ospp1b(-/-) -21	43.89	15.56	28.33	3.514	3	3	11.4	12
WT vs. ospp1a(-/-) ospp1b(-/-) -23	43.89	15.28	28.61	3.514	3	3	11.52	12
ospp1a-23 vs. ospp1a(-/-) ospp1c(+/-) -41	30.56	23.61	6.944	3.514	3	3	2.795	12
ospp1a-23 vs. ospp1a(-/-) ospp1c(-/-) -42	30.56	27.78	2.778	3.514	3	3	1.118	12
ospp1a-23 vs. ospp1a(-/-) ospp1b(-/-) -21	30.56	15.56	15	3.514	3	3	6.037	12
ospp1a-23 vs. ospp1a(-/-) ospp1b(-/-) -23	30.56	15.28	15.28	3.514	3	3	6.149	12
ospp1a(-/-) ospp1c(+/-) -41 vs. ospp1a(-/-) ospp1c(-/-) -42	23.61	27.78	-4.167	3.514	3	3	1.677	12
ospp1a(-/-) ospp1c(+/-) -41 vs. ospp1a(-/-) ospp1b(-/-) -21	23.61	15.56	8.056	3.514	3	3	3.242	12
ospp1a(-/-) ospp1c(+/-) -41 vs. ospp1a(-/-) ospp1b(-/-) -23	23.61	15.28	8.333	3.514	3	3	3.354	12
ospp1a(-/-) ospp1c(-/-) -42 vs. ospp1a(-/-) ospp1b(-/-) -21	27.78	15.56	12.22	3.514	3	3	4.919	12
ospp1a(-/-) ospp1c(-/-) -42 vs. ospp1a(-/-) ospp1b(-/-) -23	27.78	15.28	12.5	3.514	3	3	5.031	12
ospp1a(-/-) ospp1b(-/-) -21 vs. ospp1a(-/-) ospp1b(-/-) -23	15.56	15.28	0.2778	3.514	3	3	0.1118	12
Compact letter display
WT	A
ospp1a-23	B
ospp1a(-/-) ospp1c(-/-) -42	B
ospp1a(-/-) ospp1c(+/-) -41	B C
ospp1a(-/-) ospp1b(-/-) -21	C
ospp1a(-/-) ospp1b(-/-) -23	C

## Sheet: Figure S5B, D
Figure S5B
	β-galactosidase activity of assays of OsPP1a interaction with CATs (CatA, CatB, and CatC) and itself in yeast
One-way ANOVA	Ordinary
Alpha	0.05
Number of families	1
Number of comparisons per family	45
Alpha	0.05
Tukey's multiple comparisons test	Mean diff.	95.00% CI of diff.	Below threshold?	Summary	Adjusted P Value
AD-BD vs. AD-CatA/BD	-0.02944	-0.4492 to 0.3903	No	ns	>0.9999	A-B
AD-BD vs. AD-CatB/BD	-0.1965	-0.6163 to 0.2232	No	ns	0.8052	A-C
AD-BD vs. AD-CatC/BD	-0.1781	-0.5979 to 0.2416	No	ns	0.876	A-D
AD-BD vs. AD-OsPP1a/BD	-0.205	-0.6247 to 0.2148	No	ns	0.7677	A-E
AD-BD vs. AD/BD-OsPP1a	-0.2541	-0.6738 to 0.1657	No	ns	0.5209	A-F
AD-BD vs. AD-CatA/BD-OsPP1a	-0.6465	-1.066 to -0.2268	Yes	***	0.0008	A-G
AD-BD vs. AD-CatB/BD-OsPP1a	-0.6885	-1.108 to -0.2687	Yes	***	0.0004	A-H
AD-BD vs. AD-CatC/BD-OsPP1a	-0.623	-1.043 to -0.2032	Yes	**	0.0012	A-I
AD-BD vs. AD-OsPP1a/BD-OsPP1a	-0.1003	-0.5200 to 0.3195	No	ns	0.9966	A-J
AD-CatA/BD vs. AD-CatB/BD	-0.1671	-0.5868 to 0.2527	No	ns	0.9103	B-C
AD-CatA/BD vs. AD-CatC/BD	-0.1487	-0.5684 to 0.2711	No	ns	0.953	B-D
AD-CatA/BD vs. AD-OsPP1a/BD	-0.1755	-0.5953 to 0.2442	No	ns	0.8846	B-E
AD-CatA/BD vs. AD/BD-OsPP1a	-0.2246	-0.6444 to 0.1951	No	ns	0.6722	B-F
AD-CatA/BD vs. AD-CatA/BD-OsPP1a	-0.6171	-1.037 to -0.1973	Yes	**	0.0014	B-G
AD-CatA/BD vs. AD-CatB/BD-OsPP1a	-0.659	-1.079 to -0.2392	Yes	***	0.0006	B-H
AD-CatA/BD vs. AD-CatC/BD-OsPP1a	-0.5935	-1.013 to -0.1738	Yes	**	0.0022	B-I
AD-CatA/BD vs. AD-OsPP1a/BD-OsPP1a	-0.07082	-0.4906 to 0.3489	No	ns	0.9998	B-J
AD-CatB/BD vs. AD-CatC/BD	0.0184	-0.4014 to 0.4382	No	ns	>0.9999	C-D
AD-CatB/BD vs. AD-OsPP1a/BD	-0.008464	-0.4282 to 0.4113	No	ns	>0.9999	C-E
AD-CatB/BD vs. AD/BD-OsPP1a	-0.05756	-0.4773 to 0.3622	No	ns	>0.9999	C-F
AD-CatB/BD vs. AD-CatA/BD-OsPP1a	-0.45	-0.8698 to -0.03023	Yes	*	0.0296	C-G
AD-CatB/BD vs. AD-CatB/BD-OsPP1a	-0.4919	-0.9117 to -0.07217	Yes	*	0.0139	C-H
AD-CatB/BD vs. AD-CatC/BD-OsPP1a	-0.4264	-0.8462 to -0.006678	Yes	*	0.0446	C-I
AD-CatB/BD vs. AD-OsPP1a/BD-OsPP1a	0.09626	-0.3235 to 0.5160	No	ns	0.9975	C-J
AD-CatC/BD vs. AD-OsPP1a/BD	-0.02687	-0.4466 to 0.3929	No	ns	>0.9999	D-E
AD-CatC/BD vs. AD/BD-OsPP1a	-0.07597	-0.4957 to 0.3438	No	ns	0.9996	D-F
AD-CatC/BD vs. AD-CatA/BD-OsPP1a	-0.4684	-0.8882 to -0.04864	Yes	*	0.0213	D-G
AD-CatC/BD vs. AD-CatB/BD-OsPP1a	-0.5103	-0.9301 to -0.09057	Yes	**	0.01	D-H
AD-CatC/BD vs. AD-CatC/BD-OsPP1a	-0.4448	-0.8646 to -0.02508	Yes	*	0.0324	D-I
AD-CatC/BD vs. AD-OsPP1a/BD-OsPP1a	0.07785	-0.3419 to 0.4976	No	ns	0.9995	D-J
AD-OsPP1a/BD vs. AD/BD-OsPP1a	-0.0491	-0.4689 to 0.3707	No	ns	>0.9999	E-F
AD-OsPP1a/BD vs. AD-CatA/BD-OsPP1a	-0.4415	-0.8613 to -0.02177	Yes	*	0.0343	E-G
AD-OsPP1a/BD vs. AD-CatB/BD-OsPP1a	-0.4835	-0.9032 to -0.06370	Yes	*	0.0163	E-H
AD-OsPP1a/BD vs. AD-CatC/BD-OsPP1a	-0.418	-0.8377 to 0.001786	No	ns	0.0515	E-I
AD-OsPP1a/BD vs. AD-OsPP1a/BD-OsPP1a	0.1047	-0.3150 to 0.5245	No	ns	0.9953	E-J
AD/BD-OsPP1a vs. AD-CatA/BD-OsPP1a	-0.3924	-0.8122 to 0.02733	No	ns	0.0791	F-G
AD/BD-OsPP1a vs. AD-CatB/BD-OsPP1a	-0.4344	-0.8541 to -0.01460	Yes	*	0.0389	F-H
AD/BD-OsPP1a vs. AD-CatC/BD-OsPP1a	-0.3689	-0.7886 to 0.05089	No	ns	0.1156	F-I
AD/BD-OsPP1a vs. AD-OsPP1a/BD-OsPP1a	0.1538	-0.2659 to 0.5736	No	ns	0.9429	F-J
AD-CatA/BD-OsPP1a vs. AD-CatB/BD-OsPP1a	-0.04193	-0.4617 to 0.3778	No	ns	>0.9999	G-H
AD-CatA/BD-OsPP1a vs. AD-CatC/BD-OsPP1a	0.02356	-0.3962 to 0.4433	No	ns	>0.9999	G-I
AD-CatA/BD-OsPP1a vs. AD-OsPP1a/BD-OsPP1a	0.5463	0.1265 to 0.9660	Yes	**	0.0052	G-J
AD-CatB/BD-OsPP1a vs. AD-CatC/BD-OsPP1a	0.06549	-0.3543 to 0.4853	No	ns	0.9999	H-I
AD-CatB/BD-OsPP1a vs. AD-OsPP1a/BD-OsPP1a	0.5882	0.1684 to 1.008	Yes	**	0.0024	H-J
AD-CatC/BD-OsPP1a vs. AD-OsPP1a/BD-OsPP1a	0.5227	0.1029 to 0.9425	Yes	**	0.0079	I-J
Test details	Mean 1	Mean 2	Mean diff.	SE of diff.	n1	n2	q	DF
AD-BD vs. AD-CatA/BD	1.002	1.032	-0.02944	0.1185	3	3	0.3513	20
AD-BD vs. AD-CatB/BD	1.002	1.199	-0.1965	0.1185	3	3	2.345	20
AD-BD vs. AD-CatC/BD	1.002	1.181	-0.1781	0.1185	3	3	2.125	20
AD-BD vs. AD-OsPP1a/BD	1.002	1.207	-0.205	0.1185	3	3	2.446	20
AD-BD vs. AD/BD-OsPP1a	1.002	1.257	-0.2541	0.1185	3	3	3.031	20
AD-BD vs. AD-CatA/BD-OsPP1a	1.002	1.649	-0.6465	0.1185	3	3	7.713	20
AD-BD vs. AD-CatB/BD-OsPP1a	1.002	1.691	-0.6885	0.1185	3	3	8.213	20
AD-BD vs. AD-CatC/BD-OsPP1a	1.002	1.625	-0.623	0.1185	3	3	7.432	20
AD-BD vs. AD-OsPP1a/BD-OsPP1a	1.002	1.103	-0.1003	0.1185	3	3	1.196	20
AD-CatA/BD vs. AD-CatB/BD	1.032	1.199	-0.1671	0.1185	3	3	1.993	20
AD-CatA/BD vs. AD-CatC/BD	1.032	1.181	-0.1487	0.1185	3	3	1.774	20
AD-CatA/BD vs. AD-OsPP1a/BD	1.032	1.207	-0.1755	0.1185	3	3	2.094	20
AD-CatA/BD vs. AD/BD-OsPP1a	1.032	1.257	-0.2246	0.1185	3	3	2.68	20
AD-CatA/BD vs. AD-CatA/BD-OsPP1a	1.032	1.649	-0.6171	0.1185	3	3	7.362	20
AD-CatA/BD vs. AD-CatB/BD-OsPP1a	1.032	1.691	-0.659	0.1185	3	3	7.862	20
AD-CatA/BD vs. AD-CatC/BD-OsPP1a	1.032	1.625	-0.5935	0.1185	3	3	7.081	20
AD-CatA/BD vs. AD-OsPP1a/BD-OsPP1a	1.032	1.103	-0.07082	0.1185	3	3	0.8449	20
AD-CatB/BD vs. AD-CatC/BD	1.199	1.181	0.0184	0.1185	3	3	0.2196	20
AD-CatB/BD vs. AD-OsPP1a/BD	1.199	1.207	-0.008464	0.1185	3	3	0.101	20
AD-CatB/BD vs. AD/BD-OsPP1a	1.199	1.257	-0.05756	0.1185	3	3	0.6867	20
AD-CatB/BD vs. AD-CatA/BD-OsPP1a	1.199	1.649	-0.45	0.1185	3	3	5.369	20
AD-CatB/BD vs. AD-CatB/BD-OsPP1a	1.199	1.691	-0.4919	0.1185	3	3	5.869	20
AD-CatB/BD vs. AD-CatC/BD-OsPP1a	1.199	1.625	-0.4264	0.1185	3	3	5.088	20
AD-CatB/BD vs. AD-OsPP1a/BD-OsPP1a	1.199	1.103	0.09626	0.1185	3	3	1.148	20
AD-CatC/BD vs. AD-OsPP1a/BD	1.181	1.207	-0.02687	0.1185	3	3	0.3205	20
AD-CatC/BD vs. AD/BD-OsPP1a	1.181	1.257	-0.07597	0.1185	3	3	0.9063	20
AD-CatC/BD vs. AD-CatA/BD-OsPP1a	1.181	1.649	-0.4684	0.1185	3	3	5.588	20
AD-CatC/BD vs. AD-CatB/BD-OsPP1a	1.181	1.691	-0.5103	0.1185	3	3	6.088	20
AD-CatC/BD vs. AD-CatC/BD-OsPP1a	1.181	1.625	-0.4448	0.1185	3	3	5.307	20
AD-CatC/BD vs. AD-OsPP1a/BD-OsPP1a	1.181	1.103	0.07785	0.1185	3	3	0.9288	20
AD-OsPP1a/BD vs. AD/BD-OsPP1a	1.207	1.257	-0.0491	0.1185	3	3	0.5858	20
AD-OsPP1a/BD vs. AD-CatA/BD-OsPP1a	1.207	1.649	-0.4415	0.1185	3	3	5.268	20
AD-OsPP1a/BD vs. AD-CatB/BD-OsPP1a	1.207	1.691	-0.4835	0.1185	3	3	5.768	20
AD-OsPP1a/BD vs. AD-CatC/BD-OsPP1a	1.207	1.625	-0.418	0.1185	3	3	4.987	20
AD-OsPP1a/BD vs. AD-OsPP1a/BD-OsPP1a	1.207	1.103	0.1047	0.1185	3	3	1.249	20
AD/BD-OsPP1a vs. AD-CatA/BD-OsPP1a	1.257	1.649	-0.3924	0.1185	3	3	4.682	20
AD/BD-OsPP1a vs. AD-CatB/BD-OsPP1a	1.257	1.691	-0.4344	0.1185	3	3	5.182	20
AD/BD-OsPP1a vs. AD-CatC/BD-OsPP1a	1.257	1.625	-0.3689	0.1185	3	3	4.401	20
AD/BD-OsPP1a vs. AD-OsPP1a/BD-OsPP1a	1.257	1.103	0.1538	0.1185	3	3	1.835	20
AD-CatA/BD-OsPP1a vs. AD-CatB/BD-OsPP1a	1.649	1.691	-0.04193	0.1185	3	3	0.5003	20
AD-CatA/BD-OsPP1a vs. AD-CatC/BD-OsPP1a	1.649	1.625	0.02356	0.1185	3	3	0.281	20
AD-CatA/BD-OsPP1a vs. AD-OsPP1a/BD-OsPP1a	1.649	1.103	0.5463	0.1185	3	3	6.517	20
AD-CatB/BD-OsPP1a vs. AD-CatC/BD-OsPP1a	1.691	1.625	0.06549	0.1185	3	3	0.7813	20
AD-CatB/BD-OsPP1a vs. AD-OsPP1a/BD-OsPP1a	1.691	1.103	0.5882	0.1185	3	3	7.017	20
AD-CatC/BD-OsPP1a vs. AD-OsPP1a/BD-OsPP1a	1.625	1.103	0.5227	0.1185	3	3	6.236	20
Compact letter display
AD-CatB/BD-OsPP1a	A
AD-CatA/BD-OsPP1a	A B
AD-CatC/BD-OsPP1a	A B C
AD/BD-OsPP1a	B D
AD-OsPP1a/BD	C D
AD-CatB/BD	D
AD-CatC/BD	D
AD-OsPP1a/BD-OsPP1a	D
AD-CatA/BD	D
AD-BD	D
Figure S5D
Table Analyzed	β-galactosidase assays of CatC interaction with OsPP1s (OsPP1a, OsPP1b,OsPP1c, OsPP1d, and OsPP1e) and itself in yeast.
One-way ANOVA	Ordinary
Alpha	0.05
Number of families	1
Number of comparisons per family	91
Alpha	0.05
Tukey's multiple comparisons test	Mean diff.	95.00% CI of diff.	Below threshold?	Summary	Adjusted P Value
AD-BD vs. AD-OsPP1a/BD	-0.05683	-0.3801 to 0.2665	No	ns	>0.9999	A-B
AD-BD vs. AD-OsPP1b/BD	-0.1248	-0.4481 to 0.1985	No	ns	0.9722	A-C
AD-BD vs. AD-OsPP1c/BD	-0.02148	-0.3448 to 0.3018	No	ns	>0.9999	A-D
AD-BD vs. AD-OsPP1d/BD	-0.1009	-0.4241 to 0.2224	No	ns	0.9954	A-E
AD-BD vs. AD-OsPP1e/BD	-0.03199	-0.3553 to 0.2913	No	ns	>0.9999	A-F
AD-BD vs. AD/BD-CatC	0.1425	-0.1808 to 0.4658	No	ns	0.9278	A-G
AD-BD vs. AD-OsPP1a/BD-CatC	-0.5003	-0.8235 to -0.1770	Yes	***	0.0003	A-H
AD-BD vs. AD-OsPP1b/BD-CatC	-0.6614	-0.9847 to -0.3381	Yes	****	<0.0001	A-I
AD-BD vs. AD-OsPP1c/BD-CatC	-0.6794	-1.003 to -0.3561	Yes	****	<0.0001	A-J
AD-BD vs. AD-OsPP1d/BD-CatC	-0.7103	-1.034 to -0.3870	Yes	****	<0.0001	A-K
AD-BD vs. AD-OsPP1e/BD-CatC	-0.702	-1.025 to -0.3787	Yes	****	<0.0001	A-L
AD-BD vs. AD-OsPFA-DSP2/BD-CatC	-0.1579	-0.4812 to 0.1654	No	ns	0.864	A-M
AD-BD vs. AD-CatC/BD-CatC	-0.4167	-0.7400 to -0.09338	Yes	**	0.0038	A-N
AD-OsPP1a/BD vs. AD-OsPP1b/BD	-0.06795	-0.3912 to 0.2553	No	ns	>0.9999	B-C
AD-OsPP1a/BD vs. AD-OsPP1c/BD	0.03535	-0.2879 to 0.3586	No	ns	>0.9999	B-D
AD-OsPP1a/BD vs. AD-OsPP1d/BD	-0.04402	-0.3673 to 0.2793	No	ns	>0.9999	B-E
AD-OsPP1a/BD vs. AD-OsPP1e/BD	0.02484	-0.2985 to 0.3481	No	ns	>0.9999	B-F
AD-OsPP1a/BD vs. AD/BD-CatC	0.1993	-0.1240 to 0.5226	No	ns	0.5956	B-G
AD-OsPP1a/BD vs. AD-OsPP1a/BD-CatC	-0.4434	-0.7667 to -0.1201	Yes	**	0.0017	B-H
AD-OsPP1a/BD vs. AD-OsPP1b/BD-CatC	-0.6045	-0.9278 to -0.2812	Yes	****	<0.0001	B-I
AD-OsPP1a/BD vs. AD-OsPP1c/BD-CatC	-0.6226	-0.9459 to -0.2993	Yes	****	<0.0001	B-J
AD-OsPP1a/BD vs. AD-OsPP1d/BD-CatC	-0.6535	-0.9768 to -0.3302	Yes	****	<0.0001	B-K
AD-OsPP1a/BD vs. AD-OsPP1e/BD-CatC	-0.6452	-0.9685 to -0.3219	Yes	****	<0.0001	B-L
AD-OsPP1a/BD vs. AD-OsPFA-DSP2/BD-CatC	-0.101	-0.4243 to 0.2223	No	ns	0.9954	B-M
AD-OsPP1a/BD vs. AD-CatC/BD-CatC	-0.3598	-0.6831 to -0.03655	Yes	*	0.0189	B-N
AD-OsPP1b/BD vs. AD-OsPP1c/BD	0.1033	-0.2200 to 0.4266	No	ns	0.9943	C-D
AD-OsPP1b/BD vs. AD-OsPP1d/BD	0.02392	-0.2994 to 0.3472	No	ns	>0.9999	C-E
AD-OsPP1b/BD vs. AD-OsPP1e/BD	0.09279	-0.2305 to 0.4161	No	ns	0.9979	C-F
AD-OsPP1b/BD vs. AD/BD-CatC	0.2673	-0.05602 to 0.5906	No	ns	0.1872	C-G
AD-OsPP1b/BD vs. AD-OsPP1a/BD-CatC	-0.3755	-0.6988 to -0.05218	Yes	*	0.0123	C-H
AD-OsPP1b/BD vs. AD-OsPP1b/BD-CatC	-0.5366	-0.8599 to -0.2133	Yes	***	0.0001	C-I
AD-OsPP1b/BD vs. AD-OsPP1c/BD-CatC	-0.5546	-0.8779 to -0.2313	Yes	****	<0.0001	C-J
AD-OsPP1b/BD vs. AD-OsPP1d/BD-CatC	-0.5855	-0.9088 to -0.2622	Yes	****	<0.0001	C-K
AD-OsPP1b/BD vs. AD-OsPP1e/BD-CatC	-0.5772	-0.9005 to -0.2540	Yes	****	<0.0001	C-L
AD-OsPP1b/BD vs. AD-OsPFA-DSP2/BD-CatC	-0.03308	-0.3564 to 0.2902	No	ns	>0.9999	C-M
AD-OsPP1b/BD vs. AD-CatC/BD-CatC	-0.2919	-0.6152 to 0.03139	No	ns	0.1081	C-N
AD-OsPP1c/BD vs. AD-OsPP1d/BD	-0.07937	-0.4027 to 0.2439	No	ns	0.9996	D-E
AD-OsPP1c/BD vs. AD-OsPP1e/BD	-0.0105	-0.3338 to 0.3128	No	ns	>0.9999	D-F
AD-OsPP1c/BD vs. AD/BD-CatC	0.164	-0.1593 to 0.4873	No	ns	0.8319	D-G
AD-OsPP1c/BD vs. AD-OsPP1a/BD-CatC	-0.4788	-0.8021 to -0.1555	Yes	***	0.0006	D-H
AD-OsPP1c/BD vs. AD-OsPP1b/BD-CatC	-0.6399	-0.9632 to -0.3166	Yes	****	<0.0001	D-I
AD-OsPP1c/BD vs. AD-OsPP1c/BD-CatC	-0.6579	-0.9812 to -0.3346	Yes	****	<0.0001	D-J
AD-OsPP1c/BD vs. AD-OsPP1d/BD-CatC	-0.6888	-1.012 to -0.3655	Yes	****	<0.0001	D-K
AD-OsPP1c/BD vs. AD-OsPP1e/BD-CatC	-0.6805	-1.004 to -0.3572	Yes	****	<0.0001	D-L
AD-OsPP1c/BD vs. AD-OsPFA-DSP2/BD-CatC	-0.1364	-0.4597 to 0.1869	No	ns	0.9465	D-M
AD-OsPP1c/BD vs. AD-CatC/BD-CatC	-0.3952	-0.7185 to -0.07190	Yes	**	0.007	D-N
AD-OsPP1d/BD vs. AD-OsPP1e/BD	0.06887	-0.2544 to 0.3922	No	ns	>0.9999	E-F
AD-OsPP1d/BD vs. AD/BD-CatC	0.2434	-0.07994 to 0.5667	No	ns	0.301	E-G
AD-OsPP1d/BD vs. AD-OsPP1a/BD-CatC	-0.3994	-0.7227 to -0.07610	Yes	**	0.0062	E-H
AD-OsPP1d/BD vs. AD-OsPP1b/BD-CatC	-0.5605	-0.8838 to -0.2372	Yes	****	<0.0001	E-I
AD-OsPP1d/BD vs. AD-OsPP1c/BD-CatC	-0.5785	-0.9018 to -0.2552	Yes	****	<0.0001	E-J
AD-OsPP1d/BD vs. AD-OsPP1d/BD-CatC	-0.6094	-0.9327 to -0.2861	Yes	****	<0.0001	E-K
AD-OsPP1d/BD vs. AD-OsPP1e/BD-CatC	-0.6012	-0.9245 to -0.2779	Yes	****	<0.0001	E-L
AD-OsPP1d/BD vs. AD-OsPFA-DSP2/BD-CatC	-0.057	-0.3803 to 0.2663	No	ns	>0.9999	E-M
AD-OsPP1d/BD vs. AD-CatC/BD-CatC	-0.3158	-0.6391 to 0.007470	No	ns	0.0604	E-N
AD-OsPP1e/BD vs. AD/BD-CatC	0.1745	-0.1488 to 0.4978	No	ns	0.7691	F-G
AD-OsPP1e/BD vs. AD-OsPP1a/BD-CatC	-0.4683	-0.7916 to -0.1450	Yes	***	0.0008	F-H
AD-OsPP1e/BD vs. AD-OsPP1b/BD-CatC	-0.6294	-0.9527 to -0.3061	Yes	****	<0.0001	F-I
AD-OsPP1e/BD vs. AD-OsPP1c/BD-CatC	-0.6474	-0.9707 to -0.3241	Yes	****	<0.0001	F-J
AD-OsPP1e/BD vs. AD-OsPP1d/BD-CatC	-0.6783	-1.002 to -0.3550	Yes	****	<0.0001	F-K
AD-OsPP1e/BD vs. AD-OsPP1e/BD-CatC	-0.67	-0.9933 to -0.3467	Yes	****	<0.0001	F-L
AD-OsPP1e/BD vs. AD-OsPFA-DSP2/BD-CatC	-0.1259	-0.4492 to 0.1974	No	ns	0.9703	F-M
AD-OsPP1e/BD vs. AD-CatC/BD-CatC	-0.3847	-0.7080 to -0.06140	Yes	**	0.0095	F-N
AD/BD-CatC vs. AD-OsPP1a/BD-CatC	-0.6428	-0.9661 to -0.3195	Yes	****	<0.0001	G-H
AD/BD-CatC vs. AD-OsPP1b/BD-CatC	-0.8039	-1.127 to -0.4806	Yes	****	<0.0001	G-I
AD/BD-CatC vs. AD-OsPP1c/BD-CatC	-0.8219	-1.145 to -0.4986	Yes	****	<0.0001	G-J
AD/BD-CatC vs. AD-OsPP1d/BD-CatC	-0.8528	-1.176 to -0.5295	Yes	****	<0.0001	G-K
AD/BD-CatC vs. AD-OsPP1e/BD-CatC	-0.8445	-1.168 to -0.5212	Yes	****	<0.0001	G-L
AD/BD-CatC vs. AD-OsPFA-DSP2/BD-CatC	-0.3004	-0.6237 to 0.02293	No	ns	0.0884	G-M
AD/BD-CatC vs. AD-CatC/BD-CatC	-0.5592	-0.8825 to -0.2359	Yes	****	<0.0001	G-N
AD-OsPP1a/BD-CatC vs. AD-OsPP1b/BD-CatC	-0.1611	-0.4844 to 0.1622	No	ns	0.8473	H-I
AD-OsPP1a/BD-CatC vs. AD-OsPP1c/BD-CatC	-0.1791	-0.5024 to 0.1442	No	ns	0.7387	H-J
AD-OsPP1a/BD-CatC vs. AD-OsPP1d/BD-CatC	-0.21	-0.5333 to 0.1133	No	ns	0.5177	H-K
AD-OsPP1a/BD-CatC vs. AD-OsPP1e/BD-CatC	-0.2018	-0.5251 to 0.1215	No	ns	0.5778	H-L
AD-OsPP1a/BD-CatC vs. AD-OsPFA-DSP2/BD-CatC	0.3424	0.01910 to 0.6657	Yes	*	0.0304	H-M
AD-OsPP1a/BD-CatC vs. AD-CatC/BD-CatC	0.08357	-0.2397 to 0.4069	No	ns	0.9993	H-N
AD-OsPP1b/BD-CatC vs. AD-OsPP1c/BD-CatC	-0.01802	-0.3413 to 0.3053	No	ns	>0.9999	I-J
AD-OsPP1b/BD-CatC vs. AD-OsPP1d/BD-CatC	-0.04892	-0.3722 to 0.2744	No	ns	>0.9999	I-K
AD-OsPP1b/BD-CatC vs. AD-OsPP1e/BD-CatC	-0.04066	-0.3640 to 0.2826	No	ns	>0.9999	I-L
AD-OsPP1b/BD-CatC vs. AD-OsPFA-DSP2/BD-CatC	0.5035	0.1802 to 0.8268	Yes	***	0.0003	I-M
AD-OsPP1b/BD-CatC vs. AD-CatC/BD-CatC	0.2447	-0.07861 to 0.5680	No	ns	0.2937	I-N
AD-OsPP1c/BD-CatC vs. AD-OsPP1d/BD-CatC	-0.0309	-0.3542 to 0.2924	No	ns	>0.9999	J-K
AD-OsPP1c/BD-CatC vs. AD-OsPP1e/BD-CatC	-0.02263	-0.3459 to 0.3007	No	ns	>0.9999	J-L
AD-OsPP1c/BD-CatC vs. AD-OsPFA-DSP2/BD-CatC	0.5215	0.1982 to 0.8448	Yes	***	0.0002	J-M
AD-OsPP1c/BD-CatC vs. AD-CatC/BD-CatC	0.2627	-0.06058 to 0.5860	No	ns	0.206	J-N
AD-OsPP1d/BD-CatC vs. AD-OsPP1e/BD-CatC	0.008266	-0.3150 to 0.3316	No	ns	>0.9999	K-L
AD-OsPP1d/BD-CatC vs. AD-OsPFA-DSP2/BD-CatC	0.5524	0.2291 to 0.8757	Yes	****	<0.0001	K-M
AD-OsPP1d/BD-CatC vs. AD-CatC/BD-CatC	0.2936	-0.02968 to 0.6169	No	ns	0.1038	K-N
AD-OsPP1e/BD-CatC vs. AD-OsPFA-DSP2/BD-CatC	0.5442	0.2209 to 0.8675	Yes	****	<0.0001	L-M
AD-OsPP1e/BD-CatC vs. AD-CatC/BD-CatC	0.2853	-0.03795 to 0.6086	No	ns	0.1258	L-N
AD-OsPFA-DSP2/BD-CatC vs. AD-CatC/BD-CatC	-0.2588	-0.5821 to 0.06447	No	ns	0.223	M-N
Test details	Mean 1	Mean 2	Mean diff.	SE of diff.	n1	n2	q	DF
AD-BD vs. AD-OsPP1a/BD	1	1.057	-0.05683	0.08832	3	3	0.9099	28
AD-BD vs. AD-OsPP1b/BD	1	1.125	-0.1248	0.08832	3	3	1.998	28
AD-BD vs. AD-OsPP1c/BD	1	1.021	-0.02148	0.08832	3	3	0.344	28
AD-BD vs. AD-OsPP1d/BD	1	1.101	-0.1009	0.08832	3	3	1.615	28
AD-BD vs. AD-OsPP1e/BD	1	1.032	-0.03199	0.08832	3	3	0.5122	28
AD-BD vs. AD/BD-CatC	1	0.8575	0.1425	0.08832	3	3	2.282	28
AD-BD vs. AD-OsPP1a/BD-CatC	1	1.5	-0.5003	0.08832	3	3	8.01	28
AD-BD vs. AD-OsPP1b/BD-CatC	1	1.661	-0.6614	0.08832	3	3	10.59	28
AD-BD vs. AD-OsPP1c/BD-CatC	1	1.679	-0.6794	0.08832	3	3	10.88	28
AD-BD vs. AD-OsPP1d/BD-CatC	1	1.71	-0.7103	0.08832	3	3	11.37	28
AD-BD vs. AD-OsPP1e/BD-CatC	1	1.702	-0.702	0.08832	3	3	11.24	28
AD-BD vs. AD-OsPFA-DSP2/BD-CatC	1	1.158	-0.1579	0.08832	3	3	2.528	28
AD-BD vs. AD-CatC/BD-CatC	1	1.417	-0.4167	0.08832	3	3	6.672	28
AD-OsPP1a/BD vs. AD-OsPP1b/BD	1.057	1.125	-0.06795	0.08832	3	3	1.088	28
AD-OsPP1a/BD vs. AD-OsPP1c/BD	1.057	1.021	0.03535	0.08832	3	3	0.5659	28
AD-OsPP1a/BD vs. AD-OsPP1d/BD	1.057	1.101	-0.04402	0.08832	3	3	0.7049	28
AD-OsPP1a/BD vs. AD-OsPP1e/BD	1.057	1.032	0.02484	0.08832	3	3	0.3978	28
AD-OsPP1a/BD vs. AD/BD-CatC	1.057	0.8575	0.1993	0.08832	3	3	3.192	28
AD-OsPP1a/BD vs. AD-OsPP1a/BD-CatC	1.057	1.5	-0.4434	0.08832	3	3	7.1	28
AD-OsPP1a/BD vs. AD-OsPP1b/BD-CatC	1.057	1.661	-0.6045	0.08832	3	3	9.68	28
AD-OsPP1a/BD vs. AD-OsPP1c/BD-CatC	1.057	1.679	-0.6226	0.08832	3	3	9.968	28
AD-OsPP1a/BD vs. AD-OsPP1d/BD-CatC	1.057	1.71	-0.6535	0.08832	3	3	10.46	28
AD-OsPP1a/BD vs. AD-OsPP1e/BD-CatC	1.057	1.702	-0.6452	0.08832	3	3	10.33	28
AD-OsPP1a/BD vs. AD-OsPFA-DSP2/BD-CatC	1.057	1.158	-0.101	0.08832	3	3	1.618	28
AD-OsPP1a/BD vs. AD-CatC/BD-CatC	1.057	1.417	-0.3598	0.08832	3	3	5.762	28
AD-OsPP1b/BD vs. AD-OsPP1c/BD	1.125	1.021	0.1033	0.08832	3	3	1.654	28
AD-OsPP1b/BD vs. AD-OsPP1d/BD	1.125	1.101	0.02392	0.08832	3	3	0.383	28
AD-OsPP1b/BD vs. AD-OsPP1e/BD	1.125	1.032	0.09279	0.08832	3	3	1.486	28
AD-OsPP1b/BD vs. AD/BD-CatC	1.125	0.8575	0.2673	0.08832	3	3	4.28	28
AD-OsPP1b/BD vs. AD-OsPP1a/BD-CatC	1.125	1.5	-0.3755	0.08832	3	3	6.012	28
AD-OsPP1b/BD vs. AD-OsPP1b/BD-CatC	1.125	1.661	-0.5366	0.08832	3	3	8.592	28
AD-OsPP1b/BD vs. AD-OsPP1c/BD-CatC	1.125	1.679	-0.5546	0.08832	3	3	8.88	28
AD-OsPP1b/BD vs. AD-OsPP1d/BD-CatC	1.125	1.71	-0.5855	0.08832	3	3	9.375	28
AD-OsPP1b/BD vs. AD-OsPP1e/BD-CatC	1.125	1.702	-0.5772	0.08832	3	3	9.243	28
AD-OsPP1b/BD vs. AD-OsPFA-DSP2/BD-CatC	1.125	1.158	-0.03308	0.08832	3	3	0.5297	28
AD-OsPP1b/BD vs. AD-CatC/BD-CatC	1.125	1.417	-0.2919	0.08832	3	3	4.674	28
AD-OsPP1c/BD vs. AD-OsPP1d/BD	1.021	1.101	-0.07937	0.08832	3	3	1.271	28
AD-OsPP1c/BD vs. AD-OsPP1e/BD	1.021	1.032	-0.0105	0.08832	3	3	0.1682	28
AD-OsPP1c/BD vs. AD/BD-CatC	1.021	0.8575	0.164	0.08832	3	3	2.626	28
AD-OsPP1c/BD vs. AD-OsPP1a/BD-CatC	1.021	1.5	-0.4788	0.08832	3	3	7.666	28
AD-OsPP1c/BD vs. AD-OsPP1b/BD-CatC	1.021	1.661	-0.6399	0.08832	3	3	10.25	28
AD-OsPP1c/BD vs. AD-OsPP1c/BD-CatC	1.021	1.679	-0.6579	0.08832	3	3	10.53	28
AD-OsPP1c/BD vs. AD-OsPP1d/BD-CatC	1.021	1.71	-0.6888	0.08832	3	3	11.03	28
AD-OsPP1c/BD vs. AD-OsPP1e/BD-CatC	1.021	1.702	-0.6805	0.08832	3	3	10.9	28
AD-OsPP1c/BD vs. AD-OsPFA-DSP2/BD-CatC	1.021	1.158	-0.1364	0.08832	3	3	2.184	28
AD-OsPP1c/BD vs. AD-CatC/BD-CatC	1.021	1.417	-0.3952	0.08832	3	3	6.328	28
AD-OsPP1d/BD vs. AD-OsPP1e/BD	1.101	1.032	0.06887	0.08832	3	3	1.103	28
AD-OsPP1d/BD vs. AD/BD-CatC	1.101	0.8575	0.2434	0.08832	3	3	3.897	28
AD-OsPP1d/BD vs. AD-OsPP1a/BD-CatC	1.101	1.5	-0.3994	0.08832	3	3	6.395	28
AD-OsPP1d/BD vs. AD-OsPP1b/BD-CatC	1.101	1.661	-0.5605	0.08832	3	3	8.975	28
AD-OsPP1d/BD vs. AD-OsPP1c/BD-CatC	1.101	1.679	-0.5785	0.08832	3	3	9.264	28
AD-OsPP1d/BD vs. AD-OsPP1d/BD-CatC	1.101	1.71	-0.6094	0.08832	3	3	9.758	28
AD-OsPP1d/BD vs. AD-OsPP1e/BD-CatC	1.101	1.702	-0.6012	0.08832	3	3	9.626	28
AD-OsPP1d/BD vs. AD-OsPFA-DSP2/BD-CatC	1.101	1.158	-0.057	0.08832	3	3	0.9128	28
AD-OsPP1d/BD vs. AD-CatC/BD-CatC	1.101	1.417	-0.3158	0.08832	3	3	5.057	28
AD-OsPP1e/BD vs. AD/BD-CatC	1.032	0.8575	0.1745	0.08832	3	3	2.794	28
AD-OsPP1e/BD vs. AD-OsPP1a/BD-CatC	1.032	1.5	-0.4683	0.08832	3	3	7.498	28
AD-OsPP1e/BD vs. AD-OsPP1b/BD-CatC	1.032	1.661	-0.6294	0.08832	3	3	10.08	28
AD-OsPP1e/BD vs. AD-OsPP1c/BD-CatC	1.032	1.679	-0.6474	0.08832	3	3	10.37	28
AD-OsPP1e/BD vs. AD-OsPP1d/BD-CatC	1.032	1.71	-0.6783	0.08832	3	3	10.86	28
AD-OsPP1e/BD vs. AD-OsPP1e/BD-CatC	1.032	1.702	-0.67	0.08832	3	3	10.73	28
AD-OsPP1e/BD vs. AD-OsPFA-DSP2/BD-CatC	1.032	1.158	-0.1259	0.08832	3	3	2.015	28
AD-OsPP1e/BD vs. AD-CatC/BD-CatC	1.032	1.417	-0.3847	0.08832	3	3	6.16	28
AD/BD-CatC vs. AD-OsPP1a/BD-CatC	0.8575	1.5	-0.6428	0.08832	3	3	10.29	28
AD/BD-CatC vs. AD-OsPP1b/BD-CatC	0.8575	1.661	-0.8039	0.08832	3	3	12.87	28
AD/BD-CatC vs. AD-OsPP1c/BD-CatC	0.8575	1.679	-0.8219	0.08832	3	3	13.16	28
AD/BD-CatC vs. AD-OsPP1d/BD-CatC	0.8575	1.71	-0.8528	0.08832	3	3	13.65	28
AD/BD-CatC vs. AD-OsPP1e/BD-CatC	0.8575	1.702	-0.8445	0.08832	3	3	13.52	28
AD/BD-CatC vs. AD-OsPFA-DSP2/BD-CatC	0.8575	1.158	-0.3004	0.08832	3	3	4.809	28
AD/BD-CatC vs. AD-CatC/BD-CatC	0.8575	1.417	-0.5592	0.08832	3	3	8.954	28
AD-OsPP1a/BD-CatC vs. AD-OsPP1b/BD-CatC	1.5	1.661	-0.1611	0.08832	3	3	2.58	28
AD-OsPP1a/BD-CatC vs. AD-OsPP1c/BD-CatC	1.5	1.679	-0.1791	0.08832	3	3	2.868	28
AD-OsPP1a/BD-CatC vs. AD-OsPP1d/BD-CatC	1.5	1.71	-0.21	0.08832	3	3	3.363	28
AD-OsPP1a/BD-CatC vs. AD-OsPP1e/BD-CatC	1.5	1.702	-0.2018	0.08832	3	3	3.231	28
AD-OsPP1a/BD-CatC vs. AD-OsPFA-DSP2/BD-CatC	1.5	1.158	0.3424	0.08832	3	3	5.482	28
AD-OsPP1a/BD-CatC vs. AD-CatC/BD-CatC	1.5	1.417	0.08357	0.08832	3	3	1.338	28
AD-OsPP1b/BD-CatC vs. AD-OsPP1c/BD-CatC	1.661	1.679	-0.01802	0.08832	3	3	0.2886	28
AD-OsPP1b/BD-CatC vs. AD-OsPP1d/BD-CatC	1.661	1.71	-0.04892	0.08832	3	3	0.7833	28
AD-OsPP1b/BD-CatC vs. AD-OsPP1e/BD-CatC	1.661	1.702	-0.04066	0.08832	3	3	0.651	28
AD-OsPP1b/BD-CatC vs. AD-OsPFA-DSP2/BD-CatC	1.661	1.158	0.5035	0.08832	3	3	8.062	28
AD-OsPP1b/BD-CatC vs. AD-CatC/BD-CatC	1.661	1.417	0.2447	0.08832	3	3	3.918	28
AD-OsPP1c/BD-CatC vs. AD-OsPP1d/BD-CatC	1.679	1.71	-0.0309	0.08832	3	3	0.4948	28
AD-OsPP1c/BD-CatC vs. AD-OsPP1e/BD-CatC	1.679	1.702	-0.02263	0.08832	3	3	0.3624	28
AD-OsPP1c/BD-CatC vs. AD-OsPFA-DSP2/BD-CatC	1.679	1.158	0.5215	0.08832	3	3	8.351	28
AD-OsPP1c/BD-CatC vs. AD-CatC/BD-CatC	1.679	1.417	0.2627	0.08832	3	3	4.207	28
AD-OsPP1d/BD-CatC vs. AD-OsPP1e/BD-CatC	1.71	1.702	0.008266	0.08832	3	3	0.1324	28
AD-OsPP1d/BD-CatC vs. AD-OsPFA-DSP2/BD-CatC	1.71	1.158	0.5524	0.08832	3	3	8.846	28
AD-OsPP1d/BD-CatC vs. AD-CatC/BD-CatC	1.71	1.417	0.2936	0.08832	3	3	4.701	28
AD-OsPP1e/BD-CatC vs. AD-OsPFA-DSP2/BD-CatC	1.702	1.158	0.5442	0.08832	3	3	8.713	28
AD-OsPP1e/BD-CatC vs. AD-CatC/BD-CatC	1.702	1.417	0.2853	0.08832	3	3	4.569	28
AD-OsPFA-DSP2/BD-CatC vs. AD-CatC/BD-CatC	1.158	1.417	-0.2588	0.08832	3	3	4.144	28
Compact letter display
AD-OsPP1d/BD-CatC	A
AD-OsPP1e/BD-CatC	A
AD-OsPP1c/BD-CatC	A
AD-OsPP1b/BD-CatC	A
AD-OsPP1a/BD-CatC	A
AD-CatC/BD-CatC	A B
AD-OsPFA-DSP2/BD-CatC	B C
AD-OsPP1b/BD	B C
AD-OsPP1d/BD	B C
AD-OsPP1a/BD	C
AD-OsPP1e/BD	C
AD-OsPP1c/BD	C
AD-BD	C
AD/BD-CatC	C

## Sheet:  Figure S6D
Figure S6D
Table Analyzed	Release of phosphate from synthetic phosphorylated peptides by OsPP1a. Thr-19, Thr-209, Thr-211, Thr-292, Summary of statistical analyses
Two-way ANOVA	Ordinary
Alpha	0.05
Compare cell means regardless of rows and columns
Number of families	1
Number of comparisons per family	66
Alpha	0.05
Tukey's multiple comparisons test	Mean diff.	95.00% CI of diff.	Below threshold?	Summary	Adjusted P Value
Thr-19:GST vs. Thr-19:FastAP	-1.017	-1.619 to -0.4148	Yes	***	0.0001
Thr-19:GST vs. Thr-19:GST-OsPP1a	-0.7012	-1.303 to -0.09940	Yes	*	0.0131
Thr-19:GST vs. Thr-209:GST	-0.02315	-0.6250 to 0.5787	No	ns	>0.9999
Thr-19:GST vs. Thr-209:FastAP	-1.505	-2.106 to -0.9028	Yes	****	<0.0001
Thr-19:GST vs. Thr-209:GST-OsPP1a	-1.144	-1.746 to -0.5423	Yes	****	<0.0001
Thr-19:GST vs. Thr-211:GST	0.004936	-0.5969 to 0.6068	No	ns	>0.9999
Thr-19:GST vs. Thr-211:FastAP	-1.452	-2.053 to -0.8497	Yes	****	<0.0001
Thr-19:GST vs. Thr-211:GST-OsPP1a	-1.516	-2.118 to -0.9145	Yes	****	<0.0001
Thr-19:GST vs. Thr-292:GST	-0.003386	-0.6052 to 0.5985	No	ns	>0.9999
Thr-19:GST vs. Thr-292:FastAP	-1.138	-1.740 to -0.5361	Yes	****	<0.0001
Thr-19:GST vs. Thr-292:GST-OsPP1a	-0.5262	-1.128 to 0.07561	No	ns	0.1267
Thr-19:FastAP vs. Thr-19:GST-OsPP1a	0.3154	-0.2864 to 0.9173	No	ns	0.7542
Thr-19:FastAP vs. Thr-209:GST	0.9935	0.3917 to 1.595	Yes	***	0.0002
Thr-19:FastAP vs. Thr-209:FastAP	-0.488	-1.090 to 0.1139	No	ns	0.1941
Thr-19:FastAP vs. Thr-209:GST-OsPP1a	-0.1275	-0.7293 to 0.4744	No	ns	0.9997
Thr-19:FastAP vs. Thr-211:GST	1.022	0.4198 to 1.623	Yes	***	0.0001
Thr-19:FastAP vs. Thr-211:FastAP	-0.4349	-1.037 to 0.1670	No	ns	0.3294
Thr-19:FastAP vs. Thr-211:GST-OsPP1a	-0.4997	-1.102 to 0.1021	No	ns	0.171
Thr-19:FastAP vs. Thr-292:GST	1.013	0.4114 to 1.615	Yes	***	0.0001
Thr-19:FastAP vs. Thr-292:FastAP	-0.1213	-0.7231 to 0.4806	No	ns	0.9998
Thr-19:FastAP vs. Thr-292:GST-OsPP1a	0.4904	-0.1114 to 1.092	No	ns	0.189
Thr-19:GST-OsPP1a vs. Thr-209:GST	0.6781	0.07625 to 1.280	Yes	*	0.0181
Thr-19:GST-OsPP1a vs. Thr-209:FastAP	-0.8034	-1.405 to -0.2016	Yes	**	0.0031
Thr-19:GST-OsPP1a vs. Thr-209:GST-OsPP1a	-0.4429	-1.045 to 0.1589	No	ns	0.3057
Thr-19:GST-OsPP1a vs. Thr-211:GST	0.7062	0.1043 to 1.308	Yes	*	0.0122
Thr-19:GST-OsPP1a vs. Thr-211:FastAP	-0.7503	-1.352 to -0.1485	Yes	**	0.0066
Thr-19:GST-OsPP1a vs. Thr-211:GST-OsPP1a	-0.8151	-1.417 to -0.2133	Yes	**	0.0026
Thr-19:GST-OsPP1a vs. Thr-292:GST	0.6978	0.09601 to 1.300	Yes	*	0.0137
Thr-19:GST-OsPP1a vs. Thr-292:FastAP	-0.4367	-1.039 to 0.1651	No	ns	0.3238
Thr-19:GST-OsPP1a vs. Thr-292:GST-OsPP1a	0.175	-0.4268 to 0.7768	No	ns	0.9944
Thr-209:GST vs. Thr-209:FastAP	-1.481	-2.083 to -0.8796	Yes	****	<0.0001
Thr-209:GST vs. Thr-209:GST-OsPP1a	-1.121	-1.723 to -0.5191	Yes	****	<0.0001
Thr-209:GST vs. Thr-211:GST	0.02809	-0.5738 to 0.6299	No	ns	>0.9999
Thr-209:GST vs. Thr-211:FastAP	-1.428	-2.030 to -0.8266	Yes	****	<0.0001
Thr-209:GST vs. Thr-211:GST-OsPP1a	-1.493	-2.095 to -0.8914	Yes	****	<0.0001
Thr-209:GST vs. Thr-292:GST	0.01976	-0.5821 to 0.6216	No	ns	>0.9999
Thr-209:GST vs. Thr-292:FastAP	-1.115	-1.717 to -0.5130	Yes	****	<0.0001
Thr-209:GST vs. Thr-292:GST-OsPP1a	-0.5031	-1.105 to 0.09876	No	ns	0.1647
Thr-209:FastAP vs. Thr-209:GST-OsPP1a	0.3605	-0.2413 to 0.9623	No	ns	0.5898
Thr-209:FastAP vs. Thr-211:GST	1.51	0.9077 to 2.111	Yes	****	<0.0001
Thr-209:FastAP vs. Thr-211:FastAP	0.05309	-0.5488 to 0.6549	No	ns	>0.9999
Thr-209:FastAP vs. Thr-211:GST-OsPP1a	-0.01173	-0.6136 to 0.5901	No	ns	>0.9999
Thr-209:FastAP vs. Thr-292:GST	1.501	0.8994 to 2.103	Yes	****	<0.0001
Thr-209:FastAP vs. Thr-292:FastAP	0.3667	-0.2352 to 0.9685	No	ns	0.5665
Thr-209:FastAP vs. Thr-292:GST-OsPP1a	0.9784	0.3766 to 1.580	Yes	***	0.0002
Thr-209:GST-OsPP1a vs. Thr-211:GST	1.149	0.5472 to 1.751	Yes	****	<0.0001
Thr-209:GST-OsPP1a vs. Thr-211:FastAP	-0.3074	-0.9092 to 0.2944	No	ns	0.7809
Thr-209:GST-OsPP1a vs. Thr-211:GST-OsPP1a	-0.3722	-0.9741 to 0.2296	No	ns	0.5456
Thr-209:GST-OsPP1a vs. Thr-292:GST	1.141	0.5389 to 1.743	Yes	****	<0.0001
Thr-209:GST-OsPP1a vs. Thr-292:FastAP	0.006185	-0.5957 to 0.6080	No	ns	>0.9999
Thr-209:GST-OsPP1a vs. Thr-292:GST-OsPP1a	0.6179	0.01607 to 1.220	Yes	*	0.0406
Thr-211:GST vs. Thr-211:FastAP	-1.456	-2.058 to -0.8546	Yes	****	<0.0001
Thr-211:GST vs. Thr-211:GST-OsPP1a	-1.521	-2.123 to -0.9195	Yes	****	<0.0001
Thr-211:GST vs. Thr-292:GST	-0.008321	-0.6102 to 0.5935	No	ns	>0.9999
Thr-211:GST vs. Thr-292:FastAP	-1.143	-1.745 to -0.5411	Yes	****	<0.0001
Thr-211:GST vs. Thr-292:GST-OsPP1a	-0.5312	-1.133 to 0.07068	No	ns	0.1196
Thr-211:FastAP vs. Thr-211:GST-OsPP1a	-0.06481	-0.6667 to 0.5370	No	ns	>0.9999
Thr-211:FastAP vs. Thr-292:GST	1.448	0.8463 to 2.050	Yes	****	<0.0001
Thr-211:FastAP vs. Thr-292:FastAP	0.3136	-0.2882 to 0.9154	No	ns	0.7605
Thr-211:FastAP vs. Thr-292:GST-OsPP1a	0.9253	0.3235 to 1.527	Yes	***	0.0005
Thr-211:GST-OsPP1a vs. Thr-292:GST	1.513	0.9111 to 2.115	Yes	****	<0.0001
Thr-211:GST-OsPP1a vs. Thr-292:FastAP	0.3784	-0.2234 to 0.9802	No	ns	0.5225
Thr-211:GST-OsPP1a vs. Thr-292:GST-OsPP1a	0.9901	0.3883 to 1.592	Yes	***	0.0002
Thr-292:GST vs. Thr-292:FastAP	-1.135	-1.736 to -0.5327	Yes	****	<0.0001
Thr-292:GST vs. Thr-292:GST-OsPP1a	-0.5228	-1.125 to 0.07900	No	ns	0.1317
Thr-292:FastAP vs. Thr-292:GST-OsPP1a	0.6117	0.009890 to 1.214	Yes	*	0.044
Test details	Mean 1	Mean 2	Mean diff.	SE of diff.	N1	N2	q	DF
Thr-19:GST vs. Thr-19:FastAP	0.03364	1.05	-1.017	0.1669	3	3	8.614	24
Thr-19:GST vs. Thr-19:GST-OsPP1a	0.03364	0.7349	-0.7012	0.1669	3	3	5.941	24
Thr-19:GST vs. Thr-209:GST	0.03364	0.05679	-0.02315	0.1669	3	3	0.1961	24
Thr-19:GST vs. Thr-209:FastAP	0.03364	1.538	-1.505	0.1669	3	3	12.75	24
Thr-19:GST vs. Thr-209:GST-OsPP1a	0.03364	1.178	-1.144	0.1669	3	3	9.694	24
Thr-19:GST vs. Thr-211:GST	0.03364	0.0287	0.004936	0.1669	3	3	0.04182	24
Thr-19:GST vs. Thr-211:FastAP	0.03364	1.485	-1.452	0.1669	3	3	12.3	24
Thr-19:GST vs. Thr-211:GST-OsPP1a	0.03364	1.55	-1.516	0.1669	3	3	12.85	24
Thr-19:GST vs. Thr-292:GST	0.03364	0.03703	-0.003386	0.1669	3	3	0.02868	24
Thr-19:GST vs. Thr-292:FastAP	0.03364	1.172	-1.138	0.1669	3	3	9.641	24
Thr-19:GST vs. Thr-292:GST-OsPP1a	0.03364	0.5599	-0.5262	0.1669	3	3	4.458	24
Thr-19:FastAP vs. Thr-19:GST-OsPP1a	1.05	0.7349	0.3154	0.1669	3	3	2.673	24
Thr-19:FastAP vs. Thr-209:GST	1.05	0.05679	0.9935	0.1669	3	3	8.418	24
Thr-19:FastAP vs. Thr-209:FastAP	1.05	1.538	-0.488	0.1669	3	3	4.134	24
Thr-19:FastAP vs. Thr-209:GST-OsPP1a	1.05	1.178	-0.1275	0.1669	3	3	1.08	24
Thr-19:FastAP vs. Thr-211:GST	1.05	0.0287	1.022	0.1669	3	3	8.656	24
Thr-19:FastAP vs. Thr-211:FastAP	1.05	1.485	-0.4349	0.1669	3	3	3.685	24
Thr-19:FastAP vs. Thr-211:GST-OsPP1a	1.05	1.55	-0.4997	0.1669	3	3	4.234	24
Thr-19:FastAP vs. Thr-292:GST	1.05	0.03703	1.013	0.1669	3	3	8.585	24
Thr-19:FastAP vs. Thr-292:FastAP	1.05	1.172	-0.1213	0.1669	3	3	1.028	24
Thr-19:FastAP vs. Thr-292:GST-OsPP1a	1.05	0.5599	0.4904	0.1669	3	3	4.155	24
Thr-19:GST-OsPP1a vs. Thr-209:GST	0.7349	0.05679	0.6781	0.1669	3	3	5.745	24
Thr-19:GST-OsPP1a vs. Thr-209:FastAP	0.7349	1.538	-0.8034	0.1669	3	3	6.807	24
Thr-19:GST-OsPP1a vs. Thr-209:GST-OsPP1a	0.7349	1.178	-0.4429	0.1669	3	3	3.753	24
Thr-19:GST-OsPP1a vs. Thr-211:GST	0.7349	0.0287	0.7062	0.1669	3	3	5.983	24
Thr-19:GST-OsPP1a vs. Thr-211:FastAP	0.7349	1.485	-0.7503	0.1669	3	3	6.357	24
Thr-19:GST-OsPP1a vs. Thr-211:GST-OsPP1a	0.7349	1.55	-0.8151	0.1669	3	3	6.906	24
Thr-19:GST-OsPP1a vs. Thr-292:GST	0.7349	0.03703	0.6978	0.1669	3	3	5.913	24
Thr-19:GST-OsPP1a vs. Thr-292:FastAP	0.7349	1.172	-0.4367	0.1669	3	3	3.7	24
Thr-19:GST-OsPP1a vs. Thr-292:GST-OsPP1a	0.7349	0.5599	0.175	0.1669	3	3	1.483	24
Thr-209:GST vs. Thr-209:FastAP	0.05679	1.538	-1.481	0.1669	3	3	12.55	24
Thr-209:GST vs. Thr-209:GST-OsPP1a	0.05679	1.178	-1.121	0.1669	3	3	9.498	24
Thr-209:GST vs. Thr-211:GST	0.05679	0.0287	0.02809	0.1669	3	3	0.238	24
Thr-209:GST vs. Thr-211:FastAP	0.05679	1.485	-1.428	0.1669	3	3	12.1	24
Thr-209:GST vs. Thr-211:GST-OsPP1a	0.05679	1.55	-1.493	0.1669	3	3	12.65	24
Thr-209:GST vs. Thr-292:GST	0.05679	0.03703	0.01976	0.1669	3	3	0.1675	24
Thr-209:GST vs. Thr-292:FastAP	0.05679	1.172	-1.115	0.1669	3	3	9.445	24
Thr-209:GST vs. Thr-292:GST-OsPP1a	0.05679	0.5599	-0.5031	0.1669	3	3	4.262	24
Thr-209:FastAP vs. Thr-209:GST-OsPP1a	1.538	1.178	0.3605	0.1669	3	3	3.054	24
Thr-209:FastAP vs. Thr-211:GST	1.538	0.0287	1.51	0.1669	3	3	12.79	24
Thr-209:FastAP vs. Thr-211:FastAP	1.538	1.485	0.05309	0.1669	3	3	0.4498	24
Thr-209:FastAP vs. Thr-211:GST-OsPP1a	1.538	1.55	-0.01173	0.1669	3	3	0.09937	24
Thr-209:FastAP vs. Thr-292:GST	1.538	0.03703	1.501	0.1669	3	3	12.72	24
Thr-209:FastAP vs. Thr-292:FastAP	1.538	1.172	0.3667	0.1669	3	3	3.107	24
Thr-209:FastAP vs. Thr-292:GST-OsPP1a	1.538	0.5599	0.9784	0.1669	3	3	8.29	24
Thr-209:GST-OsPP1a vs. Thr-211:GST	1.178	0.0287	1.149	0.1669	3	3	9.736	24
Thr-209:GST-OsPP1a vs. Thr-211:FastAP	1.178	1.485	-0.3074	0.1669	3	3	2.605	24
Thr-209:GST-OsPP1a vs. Thr-211:GST-OsPP1a	1.178	1.55	-0.3722	0.1669	3	3	3.154	24
Thr-209:GST-OsPP1a vs. Thr-292:GST	1.178	0.03703	1.141	0.1669	3	3	9.665	24
Thr-209:GST-OsPP1a vs. Thr-292:FastAP	1.178	1.172	0.006185	0.1669	3	3	0.0524	24
Thr-209:GST-OsPP1a vs. Thr-292:GST-OsPP1a	1.178	0.5599	0.6179	0.1669	3	3	5.235	24
Thr-211:GST vs. Thr-211:FastAP	0.0287	1.485	-1.456	0.1669	3	3	12.34	24
Thr-211:GST vs. Thr-211:GST-OsPP1a	0.0287	1.55	-1.521	0.1669	3	3	12.89	24
Thr-211:GST vs. Thr-292:GST	0.0287	0.03703	-0.008321	0.1669	3	3	0.0705	24
Thr-211:GST vs. Thr-292:FastAP	0.0287	1.172	-1.143	0.1669	3	3	9.683	24
Thr-211:GST vs. Thr-292:GST-OsPP1a	0.0287	0.5599	-0.5312	0.1669	3	3	4.5	24
Thr-211:FastAP vs. Thr-211:GST-OsPP1a	1.485	1.55	-0.06481	0.1669	3	3	0.5491	24
Thr-211:FastAP vs. Thr-292:GST	1.485	0.03703	1.448	0.1669	3	3	12.27	24
Thr-211:FastAP vs. Thr-292:FastAP	1.485	1.172	0.3136	0.1669	3	3	2.657	24
Thr-211:FastAP vs. Thr-292:GST-OsPP1a	1.485	0.5599	0.9253	0.1669	3	3	7.84	24
Thr-211:GST-OsPP1a vs. Thr-292:GST	1.55	0.03703	1.513	0.1669	3	3	12.82	24
Thr-211:GST-OsPP1a vs. Thr-292:FastAP	1.55	1.172	0.3784	0.1669	3	3	3.206	24
Thr-211:GST-OsPP1a vs. Thr-292:GST-OsPP1a	1.55	0.5599	0.9901	0.1669	3	3	8.389	24
Thr-292:GST vs. Thr-292:FastAP	0.03703	1.172	-1.135	0.1669	3	3	9.613	24
Thr-292:GST vs. Thr-292:GST-OsPP1a	0.03703	0.5599	-0.5228	0.1669	3	3	4.43	24
Thr-292:FastAP vs. Thr-292:GST-OsPP1a	1.172	0.5599	0.6117	0.1669	3	3	5.183	24
Compact letter display
Thr-211:GST-OsPP1a	A
Thr-209:FastAP	A
Thr-211:FastAP	A
Thr-209:GST-OsPP1a	A B
Thr-292:FastAP	A B
Thr-19:FastAP	A C
Thr-19:GST-OsPP1a	B C
Thr-292:GST-OsPP1a	C D
Thr-209:GST	D
Thr-292:GST	D
Thr-19:GST	D
Thr-211:GST	D

## Sheet: Figure S7C
Figure S7C
	H2O2 contents of △cta1 yeast mutant strains expressing phospho-mimic and dephospho-mimic CatCs after 2 mM H2O2 stress for 1 h
One-way ANOVA	Ordinary
Alpha	0.05
Number of families	1
Number of comparisons per family	78
Alpha	0.05
Tukey's multiple comparisons test	Mean diff.	95.00% CI of diff.	Below threshold?	Summary	Adjusted P Value
W303-1A vs. △cta1	-0.1115	-0.1816 to -0.04143	Yes	***	0.0003	A-B
W303-1A vs. △cta1 CatC	0.04245	-0.02763 to 0.1125	No	ns	0.5988	A-C
W303-1A vs. △cta1 CatCT19A	0.006239	-0.06384 to 0.07632	No	ns	>0.9999	A-D
W303-1A vs. △cta1 CatCT19D	0.08169	0.01161 to 0.1518	Yes	*	0.0124	A-E
W303-1A vs. △cta1 CatCT209A	0.006239	-0.06384 to 0.07632	No	ns	>0.9999	A-F
W303-1A vs. △cta1 CatCT209D	0.05988	-0.01020 to 0.1300	No	ns	0.15	A-G
W303-1A vs. △cta1 CatCT211A	0.004767	-0.06531 to 0.07485	No	ns	>0.9999	A-H
W303-1A vs. △cta1 CatCT211D	0.07712	0.007037 to 0.1472	Yes	*	0.0218	A-I
W303-1A vs. △cta1 CatCT292A	0.09157	0.02148 to 0.1616	Yes	**	0.0035	A-J
W303-1A vs. △cta1 CatCT292D	0.01864	-0.05144 to 0.08872	No	ns	0.9984	A-K
W303-1A vs. △cta1 CatCT19,209,211,292A	0.02537	-0.04471 to 0.09545	No	ns	0.9778	A-L
W303-1A vs. △cta1 CatCT19,209,211,292D	0.01533	-0.05475 to 0.08541	No	ns	0.9998	A-M
△cta1 vs. △cta1 CatC	0.154	0.08388 to 0.2240	Yes	****	<0.0001	B-C
△cta1 vs. △cta1 CatCT19A	0.1178	0.04767 to 0.1878	Yes	***	0.0001	B-D
△cta1 vs. △cta1 CatCT19D	0.1932	0.1231 to 0.2633	Yes	****	<0.0001	B-E
△cta1 vs. △cta1 CatCT209A	0.1178	0.04767 to 0.1878	Yes	***	0.0001	B-F
△cta1 vs. △cta1 CatCT209D	0.1714	0.1013 to 0.2415	Yes	****	<0.0001	B-G
△cta1 vs. △cta1 CatCT211A	0.1163	0.04620 to 0.1864	Yes	***	0.0001	B-H
△cta1 vs. △cta1 CatCT211D	0.1886	0.1185 to 0.2587	Yes	****	<0.0001	B-I
△cta1 vs. △cta1 CatCT292A	0.2031	0.1330 to 0.2732	Yes	****	<0.0001	B-J
△cta1 vs. △cta1 CatCT292D	0.1301	0.06007 to 0.2002	Yes	****	<0.0001	B-K
△cta1 vs. △cta1 CatCT19,209,211,292A	0.1369	0.06680 to 0.2070	Yes	****	<0.0001	B-L
△cta1 vs. △cta1 CatCT19,209,211,292D	0.1268	0.05676 to 0.1969	Yes	****	<0.0001	B-M
△cta1 CatC vs. △cta1 CatCT19A	-0.03621	-0.1063 to 0.03387	No	ns	0.7933	C-D
△cta1 CatC vs. △cta1 CatCT19D	0.03925	-0.03083 to 0.1093	No	ns	0.7029	C-E
△cta1 CatC vs. △cta1 CatCT209A	-0.03621	-0.1063 to 0.03387	No	ns	0.7933	C-F
△cta1 CatC vs. △cta1 CatCT209D	0.01743	-0.05265 to 0.08751	No	ns	0.9991	C-G
△cta1 CatC vs. △cta1 CatCT211A	-0.03768	-0.1078 to 0.03240	No	ns	0.751	C-H
△cta1 CatC vs. △cta1 CatCT211D	0.03467	-0.03541 to 0.1048	No	ns	0.8339	C-I
△cta1 CatC vs. △cta1 CatCT292A	0.04912	-0.02096 to 0.1192	No	ns	0.387	C-J
△cta1 CatC vs. △cta1 CatCT292D	-0.02381	-0.09389 to 0.04627	No	ns	0.9864	C-K
△cta1 CatC vs. △cta1 CatCT19,209,211,292A	-0.01708	-0.08716 to 0.05300	No	ns	0.9993	C-L
△cta1 CatC vs. △cta1 CatCT19,209,211,292D	-0.02712	-0.09720 to 0.04296	No	ns	0.9637	C-M
△cta1 CatCT19A vs. △cta1 CatCT19D	0.07546	0.005375 to 0.1455	Yes	*	0.0266	D-E
△cta1 CatCT19A vs. △cta1 CatCT209A	0	-0.07008 to 0.07008	No	ns	>0.9999	D-F
△cta1 CatCT19A vs. △cta1 CatCT209D	0.05364	-0.01644 to 0.1237	No	ns	0.2684	D-G
△cta1 CatCT19A vs. △cta1 CatCT211A	-0.001471	-0.07155 to 0.06861	No	ns	>0.9999	D-H
△cta1 CatCT19A vs. △cta1 CatCT211D	0.07088	0.0007986 to 0.1410	Yes	*	0.0456	D-I
△cta1 CatCT19A vs. △cta1 CatCT292A	0.08533	0.01525 to 0.1554	Yes	**	0.0079	D-J
△cta1 CatCT19A vs. △cta1 CatCT292D	0.0124	-0.05768 to 0.08248	No	ns	>0.9999	D-K
△cta1 CatCT19A vs. △cta1 CatCT19,209,211,292A	0.01913	-0.05095 to 0.08921	No	ns	0.9979	D-L
△cta1 CatCT19A vs. △cta1 CatCT19,209,211,292D	0.009093	-0.06099 to 0.07917	No	ns	>0.9999	D-M
△cta1 CatCT19D vs. △cta1 CatCT209A	-0.07546	-0.1455 to -0.005375	Yes	*	0.0266	E-F
△cta1 CatCT19D vs. △cta1 CatCT209D	-0.02182	-0.09190 to 0.04826	No	ns	0.9934	E-G
△cta1 CatCT19D vs. △cta1 CatCT211A	-0.07693	-0.1470 to -0.006847	Yes	*	0.0223	E-H
△cta1 CatCT19D vs. △cta1 CatCT211D	-0.004576	-0.07466 to 0.06550	No	ns	>0.9999	E-I
△cta1 CatCT19D vs. △cta1 CatCT292A	0.009871	-0.06021 to 0.07995	No	ns	>0.9999	E-J
△cta1 CatCT19D vs. △cta1 CatCT292D	-0.06306	-0.1331 to 0.007022	No	ns	0.1083	E-K
△cta1 CatCT19D vs. △cta1 CatCT19,209,211,292A	-0.05633	-0.1264 to 0.01375	No	ns	0.211	E-L
△cta1 CatCT19D vs. △cta1 CatCT19,209,211,292D	-0.06636	-0.1364 to 0.003718	No	ns	0.0759	E-M
△cta1 CatCT209A vs. △cta1 CatCT209D	0.05364	-0.01644 to 0.1237	No	ns	0.2684	F-G
△cta1 CatCT209A vs. △cta1 CatCT211A	-0.001471	-0.07155 to 0.06861	No	ns	>0.9999	F-H
△cta1 CatCT209A vs. △cta1 CatCT211D	0.07088	0.0007986 to 0.1410	Yes	*	0.0456	F-I
△cta1 CatCT209A vs. △cta1 CatCT292A	0.08533	0.01525 to 0.1554	Yes	**	0.0079	F-J
△cta1 CatCT209A vs. △cta1 CatCT292D	0.0124	-0.05768 to 0.08248	No	ns	>0.9999	F-K
△cta1 CatCT209A vs. △cta1 CatCT19,209,211,292A	0.01913	-0.05095 to 0.08921	No	ns	0.9979	F-L
△cta1 CatCT209A vs. △cta1 CatCT19,209,211,292D	0.009093	-0.06099 to 0.07917	No	ns	>0.9999	F-M
△cta1 CatCT209D vs. △cta1 CatCT211A	-0.05511	-0.1252 to 0.01497	No	ns	0.2357	G-H
△cta1 CatCT209D vs. △cta1 CatCT211D	0.01724	-0.05284 to 0.08732	No	ns	0.9992	G-I
△cta1 CatCT209D vs. △cta1 CatCT292A	0.03169	-0.03839 to 0.1018	No	ns	0.8994	G-J
△cta1 CatCT209D vs. △cta1 CatCT292D	-0.04124	-0.1113 to 0.02884	No	ns	0.6386	G-K
△cta1 CatCT209D vs. △cta1 CatCT19,209,211,292A	-0.03451	-0.1046 to 0.03557	No	ns	0.8379	G-L
△cta1 CatCT209D vs. △cta1 CatCT19,209,211,292D	-0.04454	-0.1146 to 0.02554	No	ns	0.5296	G-M
△cta1 CatCT211A vs. △cta1 CatCT211D	0.07235	0.002270 to 0.1424	Yes	*	0.0384	H-I
△cta1 CatCT211A vs. △cta1 CatCT292A	0.0868	0.01672 to 0.1569	Yes	**	0.0065	H-J
△cta1 CatCT211A vs. △cta1 CatCT292D	0.01387	-0.05621 to 0.08395	No	ns	>0.9999	H-K
△cta1 CatCT211A vs. △cta1 CatCT19,209,211,292A	0.0206	-0.04948 to 0.09068	No	ns	0.996	H-L
△cta1 CatCT211A vs. △cta1 CatCT19,209,211,292D	0.01056	-0.05952 to 0.08065	No	ns	>0.9999	H-M
△cta1 CatCT211D vs. △cta1 CatCT292A	0.01445	-0.05563 to 0.08453	No	ns	0.9999	I-J
△cta1 CatCT211D vs. △cta1 CatCT292D	-0.05848	-0.1286 to 0.01160	No	ns	0.172	I-K
△cta1 CatCT211D vs. △cta1 CatCT19,209,211,292A	-0.05175	-0.1218 to 0.01833	No	ns	0.3147	I-L
△cta1 CatCT211D vs. △cta1 CatCT19,209,211,292D	-0.06179	-0.1319 to 0.008294	No	ns	0.1236	I-M
△cta1 CatCT292A vs. △cta1 CatCT292D	-0.07293	-0.1430 to -0.002848	Yes	*	0.0359	J-K
△cta1 CatCT292A vs. △cta1 CatCT19,209,211,292A	-0.0662	-0.1363 to 0.003884	No	ns	0.0773	J-L
△cta1 CatCT292A vs. △cta1 CatCT19,209,211,292D	-0.07623	-0.1463 to -0.006153	Yes	*	0.0242	J-M
△cta1 CatCT292D vs. △cta1 CatCT19,209,211,292A	0.006732	-0.06335 to 0.07681	No	ns	>0.9999	K-L
△cta1 CatCT292D vs. △cta1 CatCT19,209,211,292D	-0.003304	-0.07339 to 0.06678	No	ns	>0.9999	K-M
△cta1 CatCT19,209,211,292A vs. △cta1 CatCT19,209,211,292D	-0.01004	-0.08012 to 0.06004	No	ns	>0.9999	L-M
Test details	Mean 1	Mean 2	Mean diff.	SE of diff.	n1	n2	q	DF
W303-1A vs. △cta1	0.3053	0.4168	-0.1115	0.01928	3	3	8.178	26
W303-1A vs. △cta1 CatC	0.3053	0.2629	0.04245	0.01928	3	3	3.113	26
W303-1A vs. △cta1 CatCT19A	0.3053	0.2991	0.006239	0.01928	3	3	0.4575	26
W303-1A vs. △cta1 CatCT19D	0.3053	0.2236	0.08169	0.01928	3	3	5.991	26
W303-1A vs. △cta1 CatCT209A	0.3053	0.2991	0.006239	0.01928	3	3	0.4575	26
W303-1A vs. △cta1 CatCT209D	0.3053	0.2455	0.05988	0.01928	3	3	4.391	26
W303-1A vs. △cta1 CatCT211A	0.3053	0.3006	0.004767	0.01928	3	3	0.3496	26
W303-1A vs. △cta1 CatCT211D	0.3053	0.2282	0.07712	0.01928	3	3	5.655	26
W303-1A vs. △cta1 CatCT292A	0.3053	0.2138	0.09157	0.01928	3	3	6.715	26
W303-1A vs. △cta1 CatCT292D	0.3053	0.2867	0.01864	0.01928	3	3	1.367	26
W303-1A vs. △cta1 CatCT19,209,211,292A	0.3053	0.28	0.02537	0.01928	3	3	1.86	26
W303-1A vs. △cta1 CatCT19,209,211,292D	0.3053	0.29	0.01533	0.01928	3	3	1.124	26
△cta1 vs. △cta1 CatC	0.4168	0.2629	0.154	0.01928	3	3	11.29	26
△cta1 vs. △cta1 CatCT19A	0.4168	0.2991	0.1178	0.01928	3	3	8.635	26
△cta1 vs. △cta1 CatCT19D	0.4168	0.2236	0.1932	0.01928	3	3	14.17	26
△cta1 vs. △cta1 CatCT209A	0.4168	0.2991	0.1178	0.01928	3	3	8.635	26
△cta1 vs. △cta1 CatCT209D	0.4168	0.2455	0.1714	0.01928	3	3	12.57	26
△cta1 vs. △cta1 CatCT211A	0.4168	0.3006	0.1163	0.01928	3	3	8.527	26
△cta1 vs. △cta1 CatCT211D	0.4168	0.2282	0.1886	0.01928	3	3	13.83	26
△cta1 vs. △cta1 CatCT292A	0.4168	0.2138	0.2031	0.01928	3	3	14.89	26
△cta1 vs. △cta1 CatCT292D	0.4168	0.2867	0.1301	0.01928	3	3	9.544	26
△cta1 vs. △cta1 CatCT19,209,211,292A	0.4168	0.28	0.1369	0.01928	3	3	10.04	26
△cta1 vs. △cta1 CatCT19,209,211,292D	0.4168	0.29	0.1268	0.01928	3	3	9.302	26
△cta1 CatC vs. △cta1 CatCT19A	0.2629	0.2991	-0.03621	0.01928	3	3	2.655	26
△cta1 CatC vs. △cta1 CatCT19D	0.2629	0.2236	0.03925	0.01928	3	3	2.878	26
△cta1 CatC vs. △cta1 CatCT209A	0.2629	0.2991	-0.03621	0.01928	3	3	2.655	26
△cta1 CatC vs. △cta1 CatCT209D	0.2629	0.2455	0.01743	0.01928	3	3	1.278	26
△cta1 CatC vs. △cta1 CatCT211A	0.2629	0.3006	-0.03768	0.01928	3	3	2.763	26
△cta1 CatC vs. △cta1 CatCT211D	0.2629	0.2282	0.03467	0.01928	3	3	2.543	26
△cta1 CatC vs. △cta1 CatCT292A	0.2629	0.2138	0.04912	0.01928	3	3	3.602	26
△cta1 CatC vs. △cta1 CatCT292D	0.2629	0.2867	-0.02381	0.01928	3	3	1.746	26
△cta1 CatC vs. △cta1 CatCT19,209,211,292A	0.2629	0.28	-0.01708	0.01928	3	3	1.253	26
△cta1 CatC vs. △cta1 CatCT19,209,211,292D	0.2629	0.29	-0.02712	0.01928	3	3	1.989	26
△cta1 CatCT19A vs. △cta1 CatCT19D	0.2991	0.2236	0.07546	0.01928	3	3	5.533	26
△cta1 CatCT19A vs. △cta1 CatCT209A	0.2991	0.2991	0	0.01928	3	3	0	26
△cta1 CatCT19A vs. △cta1 CatCT209D	0.2991	0.2455	0.05364	0.01928	3	3	3.933	26
△cta1 CatCT19A vs. △cta1 CatCT211A	0.2991	0.3006	-0.001471	0.01928	3	3	0.1079	26
△cta1 CatCT19A vs. △cta1 CatCT211D	0.2991	0.2282	0.07088	0.01928	3	3	5.198	26
△cta1 CatCT19A vs. △cta1 CatCT292A	0.2991	0.2138	0.08533	0.01928	3	3	6.257	26
△cta1 CatCT19A vs. △cta1 CatCT292D	0.2991	0.2867	0.0124	0.01928	3	3	0.9091	26
△cta1 CatCT19A vs. △cta1 CatCT19,209,211,292A	0.2991	0.28	0.01913	0.01928	3	3	1.403	26
△cta1 CatCT19A vs. △cta1 CatCT19,209,211,292D	0.2991	0.29	0.009093	0.01928	3	3	0.6668	26
△cta1 CatCT19D vs. △cta1 CatCT209A	0.2236	0.2991	-0.07546	0.01928	3	3	5.533	26
△cta1 CatCT19D vs. △cta1 CatCT209D	0.2236	0.2455	-0.02182	0.01928	3	3	1.6	26
△cta1 CatCT19D vs. △cta1 CatCT211A	0.2236	0.3006	-0.07693	0.01928	3	3	5.641	26
△cta1 CatCT19D vs. △cta1 CatCT211D	0.2236	0.2282	-0.004576	0.01928	3	3	0.3356	26
△cta1 CatCT19D vs. △cta1 CatCT292A	0.2236	0.2138	0.009871	0.01928	3	3	0.7239	26
△cta1 CatCT19D vs. △cta1 CatCT292D	0.2236	0.2867	-0.06306	0.01928	3	3	4.624	26
△cta1 CatCT19D vs. △cta1 CatCT19,209,211,292A	0.2236	0.28	-0.05633	0.01928	3	3	4.131	26
△cta1 CatCT19D vs. △cta1 CatCT19,209,211,292D	0.2236	0.29	-0.06636	0.01928	3	3	4.867	26
△cta1 CatCT209A vs. △cta1 CatCT209D	0.2991	0.2455	0.05364	0.01928	3	3	3.933	26
△cta1 CatCT209A vs. △cta1 CatCT211A	0.2991	0.3006	-0.001471	0.01928	3	3	0.1079	26
△cta1 CatCT209A vs. △cta1 CatCT211D	0.2991	0.2282	0.07088	0.01928	3	3	5.198	26
△cta1 CatCT209A vs. △cta1 CatCT292A	0.2991	0.2138	0.08533	0.01928	3	3	6.257	26
△cta1 CatCT209A vs. △cta1 CatCT292D	0.2991	0.2867	0.0124	0.01928	3	3	0.9091	26
△cta1 CatCT209A vs. △cta1 CatCT19,209,211,292A	0.2991	0.28	0.01913	0.01928	3	3	1.403	26
△cta1 CatCT209A vs. △cta1 CatCT19,209,211,292D	0.2991	0.29	0.009093	0.01928	3	3	0.6668	26
△cta1 CatCT209D vs. △cta1 CatCT211A	0.2455	0.3006	-0.05511	0.01928	3	3	4.041	26
△cta1 CatCT209D vs. △cta1 CatCT211D	0.2455	0.2282	0.01724	0.01928	3	3	1.264	26
△cta1 CatCT209D vs. △cta1 CatCT292A	0.2455	0.2138	0.03169	0.01928	3	3	2.324	26
△cta1 CatCT209D vs. △cta1 CatCT292D	0.2455	0.2867	-0.04124	0.01928	3	3	3.024	26
△cta1 CatCT209D vs. △cta1 CatCT19,209,211,292A	0.2455	0.28	-0.03451	0.01928	3	3	2.531	26
△cta1 CatCT209D vs. △cta1 CatCT19,209,211,292D	0.2455	0.29	-0.04454	0.01928	3	3	3.267	26
△cta1 CatCT211A vs. △cta1 CatCT211D	0.3006	0.2282	0.07235	0.01928	3	3	5.306	26
△cta1 CatCT211A vs. △cta1 CatCT292A	0.3006	0.2138	0.0868	0.01928	3	3	6.365	26
△cta1 CatCT211A vs. △cta1 CatCT292D	0.3006	0.2867	0.01387	0.01928	3	3	1.017	26
△cta1 CatCT211A vs. △cta1 CatCT19,209,211,292A	0.3006	0.28	0.0206	0.01928	3	3	1.511	26
△cta1 CatCT211A vs. △cta1 CatCT19,209,211,292D	0.3006	0.29	0.01056	0.01928	3	3	0.7747	26
△cta1 CatCT211D vs. △cta1 CatCT292A	0.2282	0.2138	0.01445	0.01928	3	3	1.059	26
△cta1 CatCT211D vs. △cta1 CatCT292D	0.2282	0.2867	-0.05848	0.01928	3	3	4.289	26
△cta1 CatCT211D vs. △cta1 CatCT19,209,211,292A	0.2282	0.28	-0.05175	0.01928	3	3	3.795	26
△cta1 CatCT211D vs. △cta1 CatCT19,209,211,292D	0.2282	0.29	-0.06179	0.01928	3	3	4.531	26
△cta1 CatCT292A vs. △cta1 CatCT292D	0.2138	0.2867	-0.07293	0.01928	3	3	5.348	26
△cta1 CatCT292A vs. △cta1 CatCT19,209,211,292A	0.2138	0.28	-0.0662	0.01928	3	3	4.854	26
△cta1 CatCT292A vs. △cta1 CatCT19,209,211,292D	0.2138	0.29	-0.07623	0.01928	3	3	5.591	26
△cta1 CatCT292D vs. △cta1 CatCT19,209,211,292A	0.2867	0.28	0.006732	0.01928	3	3	0.4937	26
△cta1 CatCT292D vs. △cta1 CatCT19,209,211,292D	0.2867	0.29	-0.003304	0.01928	3	3	0.2423	26
△cta1 CatCT19,209,211,292A vs. △cta1 CatCT19,209,211,292D	0.28	0.29	-0.01004	0.01928	3	3	0.736	26
Compact letter display
△cta1	A
W303-1A	B
△cta1 CatCT211A	B
△cta1 CatCT19A	B
△cta1 CatCT209A	B
△cta1 CatCT19,209,211,292D	B C
△cta1 CatCT292D	B C
△cta1 CatCT19,209,211,292A	B D
△cta1 CatC	B D
△cta1 CatCT209D	B D
△cta1 CatCT211D	C D
△cta1 CatCT19D	C D
△cta1 CatCT292A	D

## Sheet:  Figure S9 A-F
Figure S9A
	CAT activity in the transgenic seedlings overexpressing CatCT292A and CatCT292D in the CatC knock background
One-way ANOVA	Ordinary
Alpha	0.05
Number of families	1
Number of comparisons per family	15
Alpha	0.05
Tukey's multiple comparisons test	Mean diff.	95.00% CI of diff.	Below threshold?	Summary	Adjusted P Value
WT vs. catc-21	0.443	0.04790 to 0.8381	Yes	*	0.0252	A-B
WT vs. catc CatCT292A-27	-0.4626	-0.8577 to -0.06748	Yes	*	0.019	A-C
WT vs. catc CatCT292A-33	-0.4192	-0.8143 to -0.02412	Yes	*	0.0354	A-D
WT vs. catc CatCT292D-44	0.1266	-0.2684 to 0.5217	No	ns	0.8815	A-E
WT vs. catc CatCT292D-40	0.2566	-0.1384 to 0.6517	No	ns	0.3124	A-F
catc-21 vs. catc CatCT292A-27	-0.9056	-1.301 to -0.5105	Yes	****	<0.0001	B-C
catc-21 vs. catc CatCT292A-33	-0.8622	-1.257 to -0.4671	Yes	***	0.0001	B-D
catc-21 vs. catc CatCT292D-44	-0.3164	-0.7114 to 0.07874	No	ns	0.1486	B-E
catc-21 vs. catc CatCT292D-40	-0.1863	-0.5814 to 0.2087	No	ns	0.6225	B-F
catc CatCT292A-27 vs. catc CatCT292A-33	0.04336	-0.3517 to 0.4385	No	ns	0.9989	C-D
catc CatCT292A-27 vs. catc CatCT292D-44	0.5892	0.1941 to 0.9843	Yes	**	0.0032	C-E
catc CatCT292A-27 vs. catc CatCT292D-40	0.7192	0.3241 to 1.114	Yes	***	0.0006	C-F
catc CatCT292A-33 vs. catc CatCT292D-44	0.5459	0.1508 to 0.9410	Yes	**	0.0058	D-E
catc CatCT292A-33 vs. catc CatCT292D-40	0.6759	0.2808 to 1.071	Yes	**	0.001	D-F
catc CatCT292D-44 vs. catc CatCT292D-40	0.13	-0.2651 to 0.5251	No	ns	0.8702	E-F
Test details	Mean 1	Mean 2	Mean diff.	SE of diff.	n1	n2	q	DF
WT vs. catc-21	1	0.557	0.443	0.1176	3	3	5.326	12
WT vs. catc CatCT292A-27	1	1.463	-0.4626	0.1176	3	3	5.562	12
WT vs. catc CatCT292A-33	1	1.419	-0.4192	0.1176	3	3	5.04	12
WT vs. catc CatCT292D-44	1	0.8734	0.1266	0.1176	3	3	1.523	12
WT vs. catc CatCT292D-40	1	0.7433	0.2566	0.1176	3	3	3.086	12
catc-21 vs. catc CatCT292A-27	0.557	1.463	-0.9056	0.1176	3	3	10.89	12
catc-21 vs. catc CatCT292A-33	0.557	1.419	-0.8622	0.1176	3	3	10.37	12
catc-21 vs. catc CatCT292D-44	0.557	0.8734	-0.3164	0.1176	3	3	3.803	12
catc-21 vs. catc CatCT292D-40	0.557	0.7433	-0.1863	0.1176	3	3	2.24	12
catc CatCT292A-27 vs. catc CatCT292A-33	1.463	1.419	0.04336	0.1176	3	3	0.5214	12
catc CatCT292A-27 vs. catc CatCT292D-44	1.463	0.8734	0.5892	0.1176	3	3	7.084	12
catc CatCT292A-27 vs. catc CatCT292D-40	1.463	0.7433	0.7192	0.1176	3	3	8.647	12
catc CatCT292A-33 vs. catc CatCT292D-44	1.419	0.8734	0.5459	0.1176	3	3	6.563	12
catc CatCT292A-33 vs. catc CatCT292D-40	1.419	0.7433	0.6759	0.1176	3	3	8.126	12
catc CatCT292D-44 vs. catc CatCT292D-40	0.8734	0.7433	0.13	0.1176	3	3	1.563	12
Compact letter display
catc CatCT292A-27	A
catc CatCT292A-33	A
WT	B
catc CatCT292D-44	B C
catc CatCT292D-40	B C
catc-21	C
Figure S9B
	H2O2 content in the transgenic seedlings overexpressing CatCT292A and CatCT292D in the CatC knock background
One-way ANOVA	Ordinary
Alpha	0.05
Number of families	1
Number of comparisons per family	15
Alpha	0.05
Tukey's multiple comparisons test	Mean diff.	95.00% CI of diff.	Below threshold?	Summary	Adjusted P Value
WT vs. catc-21	-1.673	-3.301 to -0.04532	Yes	*	0.0427	A-B
WT vs. catc CatCT292A-27	0.715	-0.9126 to 2.343	No	ns	0.6846	A-C
WT vs. catc CatCT292A-33	0.7689	-0.8588 to 2.396	No	ns	0.6211	A-D
WT vs. catc CatCT292D-44	-0.9332	-2.561 to 0.6944	No	ns	0.4328	A-E
WT vs. catc CatCT292D-40	-0.967	-2.595 to 0.6606	No	ns	0.3976	A-F
catc-21 vs. catc CatCT292A-27	2.388	0.7604 to 4.016	Yes	**	0.0036	B-C
catc-21 vs. catc CatCT292A-33	2.442	0.8142 to 4.069	Yes	**	0.003	B-D
catc-21 vs. catc CatCT292D-44	0.7397	-0.8879 to 2.367	No	ns	0.6556	B-E
catc-21 vs. catc CatCT292D-40	0.7059	-0.9217 to 2.334	No	ns	0.6952	B-F
catc CatCT292A-27 vs. catc CatCT292A-33	0.0538	-1.574 to 1.681	No	ns	>0.9999	C-D
catc CatCT292A-27 vs. catc CatCT292D-44	-1.648	-3.276 to -0.02062	Yes	*	0.0466	C-E
catc CatCT292A-27 vs. catc CatCT292D-40	-1.682	-3.310 to -0.05443	Yes	*	0.0414	C-F
catc CatCT292A-33 vs. catc CatCT292D-44	-1.702	-3.330 to -0.07443	Yes	*	0.0386	D-E
catc CatCT292A-33 vs. catc CatCT292D-40	-1.736	-3.364 to -0.1082	Yes	*	0.0343	D-F
catc CatCT292D-44 vs. catc CatCT292D-40	-0.03381	-1.661 to 1.594	No	ns	>0.9999	E-F
Test details	Mean 1	Mean 2	Mean diff.	SE of diff.	n1	n2	q	DF
WT vs. catc-21	4.814	6.487	-1.673	0.4846	3	3	4.882	12
WT vs. catc CatCT292A-27	4.814	4.099	0.715	0.4846	3	3	2.087	12
WT vs. catc CatCT292A-33	4.814	4.045	0.7689	0.4846	3	3	2.244	12
WT vs. catc CatCT292D-44	4.814	5.747	-0.9332	0.4846	3	3	2.724	12
WT vs. catc CatCT292D-40	4.814	5.781	-0.967	0.4846	3	3	2.822	12
catc-21 vs. catc CatCT292A-27	6.487	4.099	2.388	0.4846	3	3	6.969	12
catc-21 vs. catc CatCT292A-33	6.487	4.045	2.442	0.4846	3	3	7.126	12
catc-21 vs. catc CatCT292D-44	6.487	5.747	0.7397	0.4846	3	3	2.159	12
catc-21 vs. catc CatCT292D-40	6.487	5.781	0.7059	0.4846	3	3	2.06	12
catc CatCT292A-27 vs. catc CatCT292A-33	4.099	4.045	0.0538	0.4846	3	3	0.157	12
catc CatCT292A-27 vs. catc CatCT292D-44	4.099	5.747	-1.648	0.4846	3	3	4.81	12
catc CatCT292A-27 vs. catc CatCT292D-40	4.099	5.781	-1.682	0.4846	3	3	4.909	12
catc CatCT292A-33 vs. catc CatCT292D-44	4.045	5.747	-1.702	0.4846	3	3	4.967	12
catc CatCT292A-33 vs. catc CatCT292D-40	4.045	5.781	-1.736	0.4846	3	3	5.066	12
catc CatCT292D-44 vs. catc CatCT292D-40	5.747	5.781	-0.03381	0.4846	3	3	0.09867	12
Compact letter display
catc-21	A
catc CatCT292D-40	A B
catc CatCT292D-44	A B
WT	B C
catc CatCT292A-27	C
catc CatCT292A-33	C
Figure S9C
	CAT activity in the transgenic seedlings overexpressing CatCT292A and CatCT292D in the ospp1a knock background
One-way ANOVA	Ordinary
Alpha	0.05
Number of families	1
Number of comparisons per family	15
Alpha	0.05
Tukey's multiple comparisons test	Mean diff.	95.00% CI of diff.	Below threshold?	Summary	Adjusted P Value
WT vs. ospp1a-23	0.3417	0.01467 to 0.6688	Yes	*	0.0388	A-B
WT vs. ospp1a catcT292A-12	-0.814	-1.141 to -0.4869	Yes	****	<0.0001	A-C
WT vs. ospp1a catcT292A-2	-0.6449	-0.9720 to -0.3178	Yes	***	0.0003	A-D
WT vs. ospp1a catcT292D-8	-0.4042	-0.7312 to -0.07709	Yes	*	0.0132	A-E
WT vs. ospp1a catcT292D-5	-0.3929	-0.7200 to -0.06585	Yes	*	0.016	A-F
ospp1a-23 vs. ospp1a catcT292A-12	-1.156	-1.483 to -0.8286	Yes	****	<0.0001	B-C
ospp1a-23 vs. ospp1a catcT292A-2	-0.9866	-1.314 to -0.6596	Yes	****	<0.0001	B-D
ospp1a-23 vs. ospp1a catcT292D-8	-0.7459	-1.073 to -0.4188	Yes	****	<0.0001	B-E
ospp1a-23 vs. ospp1a catcT292D-5	-0.7346	-1.062 to -0.4076	Yes	****	<0.0001	B-F
ospp1a catcT292A-12 vs. ospp1a catcT292A-2	0.169	-0.1580 to 0.4961	No	ns	0.5357	C-D
ospp1a catcT292A-12 vs. ospp1a catcT292D-8	0.4098	0.08274 to 0.7369	Yes	*	0.0119	C-E
ospp1a catcT292A-12 vs. ospp1a catcT292D-5	0.421	0.09397 to 0.7481	Yes	**	0.0098	C-F
ospp1a catcT292A-2 vs. ospp1a catcT292D-8	0.2408	-0.08631 to 0.5678	No	ns	0.2068	D-E
ospp1a catcT292A-2 vs. ospp1a catcT292D-5	0.252	-0.07507 to 0.5791	No	ns	0.1738	D-F
ospp1a catcT292D-8 vs. ospp1a catcT292D-5	0.01124	-0.3158 to 0.3383	No	ns	>0.9999	E-F
Test details	Mean 1	Mean 2	Mean diff.	SE of diff.	n1	n2	q	DF
WT vs. ospp1a-23	1	0.6583	0.3417	0.09737	3	3	4.963	12
WT vs. ospp1a catcT292A-12	1	1.814	-0.814	0.09737	3	3	11.82	12
WT vs. ospp1a catcT292A-2	1	1.645	-0.6449	0.09737	3	3	9.367	12
WT vs. ospp1a catcT292D-8	1	1.404	-0.4042	0.09737	3	3	5.87	12
WT vs. ospp1a catcT292D-5	1	1.393	-0.3929	0.09737	3	3	5.707	12
ospp1a-23 vs. ospp1a catcT292A-12	0.6583	1.814	-1.156	0.09737	3	3	16.78	12
ospp1a-23 vs. ospp1a catcT292A-2	0.6583	1.645	-0.9866	0.09737	3	3	14.33	12
ospp1a-23 vs. ospp1a catcT292D-8	0.6583	1.404	-0.7459	0.09737	3	3	10.83	12
ospp1a-23 vs. ospp1a catcT292D-5	0.6583	1.393	-0.7346	0.09737	3	3	10.67	12
ospp1a catcT292A-12 vs. ospp1a catcT292A-2	1.814	1.645	0.169	0.09737	3	3	2.455	12
ospp1a catcT292A-12 vs. ospp1a catcT292D-8	1.814	1.404	0.4098	0.09737	3	3	5.952	12
ospp1a catcT292A-12 vs. ospp1a catcT292D-5	1.814	1.393	0.421	0.09737	3	3	6.115	12
ospp1a catcT292A-2 vs. ospp1a catcT292D-8	1.645	1.404	0.2408	0.09737	3	3	3.497	12
ospp1a catcT292A-2 vs. ospp1a catcT292D-5	1.645	1.393	0.252	0.09737	3	3	3.66	12
ospp1a catcT292D-8 vs. ospp1a catcT292D-5	1.404	1.393	0.01124	0.09737	3	3	0.1632	12
Compact letter display
ospp1a catcT292A-12	A
ospp1a catcT292A-2	A B
ospp1a catcT292D-8	B
ospp1a catcT292D-5	B
WT	C
ospp1a-23	D
Figure S9D
	H2O2 content in the transgenic seedlings overexpressing CatCT292A and CatCT292D in the ospp1a knock background
One-way ANOVA	Ordinary
Alpha	0.05
Number of families	1
Number of comparisons per family	15
Alpha	0.05
Tukey's multiple comparisons test	Mean diff.	95.00% CI of diff.	Below threshold?	Summary	Adjusted P Value
WT vs. ospp1a-23	-0.9302	-1.539 to -0.3216	Yes	**	0.0026	A-B
WT vs. ospp1a CatCT292A-12	0.3964	-0.2121 to 1.005	No	ns	0.3098	A-C
WT vs. ospp1a CatCT292A-2	0.5005	-0.1080 to 1.109	No	ns	0.1325	A-D
WT vs. ospp1a CatCT292D-8	-0.296	-0.9045 to 0.3126	No	ns	0.5942	A-E
WT vs. ospp1a CatCT292D-5	-0.296	-0.9045 to 0.3126	No	ns	0.5942	A-F
ospp1a-23 vs. ospp1a CatCT292A-12	1.327	0.7180 to 1.935	Yes	***	0.0001	B-C
ospp1a-23 vs. ospp1a CatCT292A-2	1.431	0.8221 to 2.039	Yes	****	<0.0001	B-D
ospp1a-23 vs. ospp1a CatCT292D-8	0.6342	0.02564 to 1.243	Yes	*	0.0394	B-E
ospp1a-23 vs. ospp1a CatCT292D-5	0.6342	0.02564 to 1.243	Yes	*	0.0394	B-F
ospp1a CatCT292A-12 vs. ospp1a CatCT292A-2	0.1041	-0.5045 to 0.7127	No	ns	0.991	C-D
ospp1a CatCT292A-12 vs. ospp1a CatCT292D-8	-0.6924	-1.301 to -0.08383	Yes	*	0.0229	C-E
ospp1a CatCT292A-12 vs. ospp1a CatCT292D-5	-0.6924	-1.301 to -0.08383	Yes	*	0.0229	C-F
ospp1a CatCT292A-2 vs. ospp1a CatCT292D-8	-0.7965	-1.405 to -0.1879	Yes	**	0.0087	D-E
ospp1a CatCT292A-2 vs. ospp1a CatCT292D-5	-0.7965	-1.405 to -0.1879	Yes	**	0.0087	D-F
ospp1a CatCT292D-8 vs. ospp1a CatCT292D-5	3.333e-10	-0.6086 to 0.6086	No	ns	>0.9999	E-F
Test details	Mean 1	Mean 2	Mean diff.	SE of diff.	n1	n2	q	DF
WT vs. ospp1a-23	4.118	5.048	-0.9302	0.1812	3	3	7.26	12
WT vs. ospp1a CatCT292A-12	4.118	3.721	0.3964	0.1812	3	3	3.094	12
WT vs. ospp1a CatCT292A-2	4.118	3.617	0.5005	0.1812	3	3	3.907	12
WT vs. ospp1a CatCT292D-8	4.118	4.414	-0.296	0.1812	3	3	2.31	12
WT vs. ospp1a CatCT292D-5	4.118	4.414	-0.296	0.1812	3	3	2.31	12
ospp1a-23 vs. ospp1a CatCT292A-12	5.048	3.721	1.327	0.1812	3	3	10.35	12
ospp1a-23 vs. ospp1a CatCT292A-2	5.048	3.617	1.431	0.1812	3	3	11.17	12
ospp1a-23 vs. ospp1a CatCT292D-8	5.048	4.414	0.6342	0.1812	3	3	4.95	12
ospp1a-23 vs. ospp1a CatCT292D-5	5.048	4.414	0.6342	0.1812	3	3	4.95	12
ospp1a CatCT292A-12 vs. ospp1a CatCT292A-2	3.721	3.617	0.1041	0.1812	3	3	0.8126	12
ospp1a CatCT292A-12 vs. ospp1a CatCT292D-8	3.721	4.414	-0.6924	0.1812	3	3	5.405	12
ospp1a CatCT292A-12 vs. ospp1a CatCT292D-5	3.721	4.414	-0.6924	0.1812	3	3	5.405	12
ospp1a CatCT292A-2 vs. ospp1a CatCT292D-8	3.617	4.414	-0.7965	0.1812	3	3	6.217	12
ospp1a CatCT292A-2 vs. ospp1a CatCT292D-5	3.617	4.414	-0.7965	0.1812	3	3	6.217	12
ospp1a CatCT292D-8 vs. ospp1a CatCT292D-5	4.414	4.414	3.333e-10	0.1812	3	3	2.602e-09	12
Compact letter display
ospp1a-23	A
ospp1a CatCT292D-8	B
ospp1a CatCT292D-5	B
WT	B C
ospp1a CatCT292A-12	C
ospp1a CatCT292A-2	C
Figure S9E	Survival rates of transgenic lines (overexpressing CatCT19,209,211,292A and CatCT19,209,211,292D in the catc backgrounds)
Number of families	1
Number of comparisons per family	15
Alpha	0.05
Tukey's multiple comparisons test	Mean diff.	95.00% CI of diff.	Below threshold?	Summary	Adjusted P Value
WT vs. catc-21	20.83	7.804 to 33.86	Yes	**	0.0018	A-B
WT vs. catc CatCT19,209,211,292A-16	36.67	23.64 to 49.70	Yes	****	<0.0001	A-C
WT vs. catc CatCT19,209,211,292A-23	35	21.97 to 48.03	Yes	****	<0.0001	A-D
WT vs. catc CatCT19,209,211,292D-11	28.33	15.30 to 41.36	Yes	***	0.0001	A-E
WT vs. catc CatCT19,209,211,292D-14	27.5	14.47 to 40.53	Yes	***	0.0001	A-F
catc-21 vs. catc CatCT19,209,211,292A-16	15.83	2.804 to 28.86	Yes	*	0.0148	B-C
catc-21 vs. catc CatCT19,209,211,292A-23	14.17	1.138 to 27.20	Yes	*	0.0305	B-D
catc-21 vs. catc CatCT19,209,211,292D-11	7.5	-5.529 to 20.53	No	ns	0.4289	B-E
catc-21 vs. catc CatCT19,209,211,292D-14	6.667	-6.362 to 19.70	No	ns	0.5456	B-F
catc CatCT19,209,211,292A-16 vs. catc CatCT19,209,211,292A-23	-1.667	-14.70 to 11.36	No	ns	0.9976	C-D
catc CatCT19,209,211,292A-16 vs. catc CatCT19,209,211,292D-11	-8.333	-21.36 to 4.696	No	ns	0.3267	C-E
catc CatCT19,209,211,292A-16 vs. catc CatCT19,209,211,292D-14	-9.167	-22.20 to 3.862	No	ns	0.2426	C-F
catc CatCT19,209,211,292A-23 vs. catc CatCT19,209,211,292D-11	-6.667	-19.70 to 6.362	No	ns	0.5456	D-E
catc CatCT19,209,211,292A-23 vs. catc CatCT19,209,211,292D-14	-7.5	-20.53 to 5.529	No	ns	0.4289	D-F
catc CatCT19,209,211,292D-11 vs. catc CatCT19,209,211,292D-14	-0.8333	-13.86 to 12.20	No	ns	>0.9999	E-F
Test details	Mean 1	Mean 2	Mean diff.	SE of diff.	n1	n2	q	DF
WT vs. catc-21	44.17	23.33	20.83	3.879	3	3	7.596	12
WT vs. catc CatCT19,209,211,292A-16	44.17	7.5	36.67	3.879	3	3	13.37	12
WT vs. catc CatCT19,209,211,292A-23	44.17	9.167	35	3.879	3	3	12.76	12
WT vs. catc CatCT19,209,211,292D-11	44.17	15.83	28.33	3.879	3	3	10.33	12
WT vs. catc CatCT19,209,211,292D-14	44.17	16.67	27.5	3.879	3	3	10.03	12
catc-21 vs. catc CatCT19,209,211,292A-16	23.33	7.5	15.83	3.879	3	3	5.773	12
catc-21 vs. catc CatCT19,209,211,292A-23	23.33	9.167	14.17	3.879	3	3	5.165	12
catc-21 vs. catc CatCT19,209,211,292D-11	23.33	15.83	7.5	3.879	3	3	2.734	12
catc-21 vs. catc CatCT19,209,211,292D-14	23.33	16.67	6.667	3.879	3	3	2.431	12
catc CatCT19,209,211,292A-16 vs. catc CatCT19,209,211,292A-23	7.5	9.167	-1.667	3.879	3	3	0.6076	12
catc CatCT19,209,211,292A-16 vs. catc CatCT19,209,211,292D-11	7.5	15.83	-8.333	3.879	3	3	3.038	12
catc CatCT19,209,211,292A-16 vs. catc CatCT19,209,211,292D-14	7.5	16.67	-9.167	3.879	3	3	3.342	12
catc CatCT19,209,211,292A-23 vs. catc CatCT19,209,211,292D-11	9.167	15.83	-6.667	3.879	3	3	2.431	12
catc CatCT19,209,211,292A-23 vs. catc CatCT19,209,211,292D-14	9.167	16.67	-7.5	3.879	3	3	2.734	12
catc CatCT19,209,211,292D-11 vs. catc CatCT19,209,211,292D-14	15.83	16.67	-0.8333	3.879	3	3	0.3038	12
Compact letter display
WT	A
catc-21	B
catc CatCT19,209,211,292D-14	B C
catc CatCT19,209,211,292D-11	B C
catc CatCT19,209,211,292A-23	C
catc CatCT19,209,211,292A-16	C
Figure S9F	Survival rates of transgenic lines (overexpressing CatCT19,209,211,292A and CatCT19,209,211,292D in the ospp1a backgrounds)
One-way ANOVA	Ordinary
Alpha	0.05
Number of families	1
Number of comparisons per family	15
Alpha	0.05
Tukey's multiple comparisons test	Mean diff.	95.00% CI of diff.	Below threshold?	Summary	Adjusted P Value
WT vs. ospp1a-23	10	2.773 to 17.23	Yes	**	0.0057	A-B
WT vs. ospp1a CatCT19,209,211,292A-4	18.33	11.11 to 25.56	Yes	****	<0.0001	A-C
WT vs. ospp1a CatCT19,209,211,292A-9	19.17	11.94 to 26.39	Yes	****	<0.0001	A-D
WT vs. ospp1a CatCT19,209,211,292D-3	26.67	19.44 to 33.89	Yes	****	<0.0001	A-E
WT vs. ospp1a CatCT19,209,211,292D-8	27.5	20.27 to 34.73	Yes	****	<0.0001	A-F
ospp1a-23 vs. ospp1a CatCT19,209,211,292A-4	8.333	1.106 to 15.56	Yes	*	0.021	B-C
ospp1a-23 vs. ospp1a CatCT19,209,211,292A-9	9.167	1.939 to 16.39	Yes	*	0.0109	B-D
ospp1a-23 vs. ospp1a CatCT19,209,211,292D-3	16.67	9.439 to 23.89	Yes	****	<0.0001	B-E
ospp1a-23 vs. ospp1a CatCT19,209,211,292D-8	17.5	10.27 to 24.73	Yes	****	<0.0001	B-F
ospp1a CatCT19,209,211,292A-4 vs. ospp1a CatCT19,209,211,292A-9	0.8333	-6.394 to 8.061	No	ns	0.9986	C-D
ospp1a CatCT19,209,211,292A-4 vs. ospp1a CatCT19,209,211,292D-3	8.333	1.106 to 15.56	Yes	*	0.021	C-E
ospp1a CatCT19,209,211,292A-4 vs. ospp1a CatCT19,209,211,292D-8	9.167	1.939 to 16.39	Yes	*	0.0109	C-F
ospp1a CatCT19,209,211,292A-9 vs. ospp1a CatCT19,209,211,292D-3	7.5	0.2728 to 14.73	Yes	*	0.0404	D-E
ospp1a CatCT19,209,211,292A-9 vs. ospp1a CatCT19,209,211,292D-8	8.333	1.106 to 15.56	Yes	*	0.021	D-F
ospp1a CatCT19,209,211,292D-3 vs. ospp1a CatCT19,209,211,292D-8	0.8333	-6.394 to 8.061	No	ns	0.9986	E-F
Test details	Mean 1	Mean 2	Mean diff.	SE of diff.	n1	n2	q	DF
WT vs. ospp1a-23	45.83	35.83	10	2.152	3	3	6.573	12
WT vs. ospp1a CatCT19,209,211,292A-4	45.83	27.5	18.33	2.152	3	3	12.05	12
WT vs. ospp1a CatCT19,209,211,292A-9	45.83	26.67	19.17	2.152	3	3	12.6	12
WT vs. ospp1a CatCT19,209,211,292D-3	45.83	19.17	26.67	2.152	3	3	17.53	12
WT vs. ospp1a CatCT19,209,211,292D-8	45.83	18.33	27.5	2.152	3	3	18.07	12
ospp1a-23 vs. ospp1a CatCT19,209,211,292A-4	35.83	27.5	8.333	2.152	3	3	5.477	12
ospp1a-23 vs. ospp1a CatCT19,209,211,292A-9	35.83	26.67	9.167	2.152	3	3	6.025	12
ospp1a-23 vs. ospp1a CatCT19,209,211,292D-3	35.83	19.17	16.67	2.152	3	3	10.95	12
ospp1a-23 vs. ospp1a CatCT19,209,211,292D-8	35.83	18.33	17.5	2.152	3	3	11.5	12
ospp1a CatCT19,209,211,292A-4 vs. ospp1a CatCT19,209,211,292A-9	27.5	26.67	0.8333	2.152	3	3	0.5477	12
ospp1a CatCT19,209,211,292A-4 vs. ospp1a CatCT19,209,211,292D-3	27.5	19.17	8.333	2.152	3	3	5.477	12
ospp1a CatCT19,209,211,292A-4 vs. ospp1a CatCT19,209,211,292D-8	27.5	18.33	9.167	2.152	3	3	6.025	12
ospp1a CatCT19,209,211,292A-9 vs. ospp1a CatCT19,209,211,292D-3	26.67	19.17	7.5	2.152	3	3	4.93	12
ospp1a CatCT19,209,211,292A-9 vs. ospp1a CatCT19,209,211,292D-8	26.67	18.33	8.333	2.152	3	3	5.477	12
ospp1a CatCT19,209,211,292D-3 vs. ospp1a CatCT19,209,211,292D-8	19.17	18.33	0.8333	2.152	3	3	0.5477	12
Compact letter display
WT	A
ospp1a-23	B
ospp1a CatCT19,209,211,292A-4	C
ospp1a CatCT19,209,211,292A-9	C
ospp1a CatCT19,209,211,292D-3	D
ospp1a CatCT19,209,211,292D-8	D

[truncated: 1 more sheets: Figure S11 B-D]
